# Supplementary material for: Correlation analysis of gamma-glutamyl transferase to lymphocyte ratio and patients with acute aortic syndrome in China: a propensity score-matched analysis
Source: Front Cardiovasc Med. 2024 Jul 1;11:1333153. doi: 10.3389/fcvm.2024.1333153 (PMC11247004; doi:10.3389/fcvm.2024.1333153)
Supplement: Supplementary file 1 [file Datasheet1.zip]

Archive with 4 entries (2 files):
- Data Sheet 1_v1/
- Data Sheet 1_v1/database/
- Data Sheet 1_v1/database/database.sav
- Data Sheet 1_v1/database/database.xlsx
