# Supplementary material for: Correlation analysis of gamma-glutamyl transferase to lymphocyte ratio and patients with acute aortic syndrome in China: a propensity score-matched analysis
Source: Front Cardiovasc Med. 2024 Jul 1;11:1333153. doi: 10.3389/fcvm.2024.1333153 (PMC11247004; doi:10.3389/fcvm.2024.1333153)
Supplement: Supplementary file 1 [file Datasheet1.zip › Data Sheet 1_v1/database/database.xlsx]

## Sheet: 主编要求
ID	type	Male	age	Smoking	Alcohol	Heart rate	SBP	DBP	Hyperlipidemia	Hypertension	Diabetes	CAD	CVA	AST	ALT	BUN	CR	UA	TC	TG	HDL	LDL	D—Dimer	GGT	LY#	GLR
1	1	1	63	0	0	85	165	70	1	0	0	0	0	85.78	178.49	4.75	9.34	60.47	0.86	3.72	0.7	1.21	#NULL!	394.19	0.84	469.274
2	1	1	51	0	0	65	133	84	0	1	0	0	0	43	74	2.83	93	163	3.48	0.87	0.64	2.45	2540	375	1.69	221.893
3	1	1	83	0	0	64	91	47	1	0	0	0	0	743.09	590.6	10.76	198.62	471.9	2.66	0.44	1.23	1.25	6590	357.83	0.77	464.714
4	1	1	52	1	0	78	136	68	1	1	0	0	1	47	101	5.4	95	391	3.32	1.35	0.62	2.28	3670	341	1.67	204.192
5	1	1	48	0	0	77	169	95	0	1	0	0	0	36	39	4.93	165	498	3.48	1.16	1.33	1.94	23290	318	1.49	213.423
6	1	1	44	0	0	114	97	67	0	1	0	0	0	94.58	111.34	18.91	163.38	409.2	#NULL!	#NULL!	#NULL!	#NULL!	6540	309.67	0.36	860.194
7	1	1	60	0	0	72	143	67	0	1	0	0	0	21	27	7.17	129	397.2	4.78	1.19	1.28	3.01	4580	301	1.29	233.333
8	1	1	52	0	0	88	154	114	0	1	0	0	0	114	100	8.71	160	440.4	4.15	1.61	0.84	2.96	4700	298	1.21	246.281
9	1	0	72	0	0	68	118	85	0	1	0	0	0	39.53	49.06	3.59	50.45	155.91	3.71	0.74	0.59	2.68	10580	255	0.45	566.667
10	1	1	53	0	0	79	104	48	1	1	0	0	0	780	732	8.97	217	490	3.3	0.54	1	2.01	10000	234	1.07	218.692
11	1	1	68	0	0	62	96	54	1	1	0	0	0	2895.48	6180.56	5.35	15.89	418.87	3.9	3.9	0.72	1.09	#NULL!	233.25	1.73	134.827
12	1	1	46	0	0	85	125	74	1	1	0	0	0	204	151	7.19	150	445.6	3.98	1.31	1.05	2.7	2110	213	0.34	626.471
13	1	0	72	0	0	61	84	46	1	0	1	0	0	1008	359	11.47	173	497.4	4.44	1.42	1.28	2.86	4000	212	1.16	182.759
14	1	0	48	0	0	76	138	84	0	1	1	0	0	118	65	6.61	99	244	4.24	1.73	0.89	2.83	#NULL!	206	2.09	98.5646
15	1	1	42	0	1	75	159	96	0	1	0	0	0	36.71	54.41	7.05	106.18	320.09	3.61	2.44	0.66	2.33	#NULL!	199.05	1.38	144.239
16	1	1	64	1	0	85	127	65	0	0	0	0	1	44.52	25.52	8.64	7.65	107.8	1.08	5.09	1.7	1.1	177800	194.3	0.63	308.413
17	1	1	60	0	0	85	165	98	0	1	0	0	0	44	23	8.46	176	483.1	3.91	1.33	1.2	2.29	50280	192	0.79	243.038
18	1	1	46	0	0	78	142	80	0	1	0	0	0	21	47	2.87	92	341	5.57	1.55	0.95	4.05	#NULL!	188	1.77	106.215
19	1	0	51	0	0	95	111	83	0	1	0	0	0	279.29	229.16	7.4	164.07	526.33	3.78	1.04	1.27	2.13	44730	186.92	1.22	153.213
20	1	1	59	0	0	85	102	55	0	1	0	0	0	59.14	120.11	13.37	123.97	#NULL!	#NULL!	#NULL!	#NULL!	#NULL!	13070	183.83	0.46	399.63
21	1	1	38	0	0	82	196	94	0	1	0	0	0	28	51	8.22	118	538.4	#NULL!	#NULL!	#NULL!	#NULL!	2950	177	1.09	162.385
22	1	1	45	1	1	107	162	94	0	1	0	0	0	92	78	6.96	94	#NULL!	#NULL!	#NULL!	#NULL!	#NULL!	4760	173	0.44	393.182
23	1	1	61	0	0	88	49	32	0	1	0	0	0	315	327	10.41	203	694	4.21	1.27	0.86	2.86	7120	171	2.6	65.7692
24	1	1	58	1	0	66	173	129	0	1	0	0	0	159.2	216.72	19.96	234.79	468.01	3.29	0.72	1.4	1.77	#NULL!	166.11	0.27	615.222
25	1	1	69	0	0	60	76	52	0	0	0	1	0	166.06	113.31	9.09	215.83	505.47	4.17	1.2	0.89	2.77	118670	165.84	2.02	82.099
26	1	0	64	0	0	63	88	61	1	1	0	0	0	1437	1051	11	191	512	2.92	0.38	1.08	1.73	7740	147	0.76	193.421
27	1	1	49	0	0	95	137	89	0	1	0	0	0	75	76	9.75	151	#NULL!	#NULL!	#NULL!	#NULL!	#NULL!	#NULL!	146	1.85	78.9189
28	1	0	63	0	0	70	201	70	0	1	0	0	0	46.93	56.77	7.55	77.97	312.26	5.74	1.34	1.35	3.68	15520	142.64	1.55	92.0258
29	1	1	43	1	0	73	161	86	1	1	0	0	0	32.3	62.22	8.19	94.07	369.57	1.6	0.75	0.5	1.02	#NULL!	134.47	1.51	89.053
30	1	1	39	0	0	70	177	93	0	1	0	0	0	15	28	7.04	99	334.5	4.56	1.44	0.94	3.12	4700	131	2.65	49.434
31	1	0	65	1	0	103	113	77	0	1	1	0	1	43	56	9.7	94	312	4.04	1.16	0.8	2.49	4100	127	1.52	83.5526
32	1	0	64	0	0	109	171	120	0	1	0	0	0	24.89	29.41	14.45	96.74	#NULL!	5.1	2.07	0.51	4	#NULL!	123.95	1.6	77.4688
33	1	0	63	0	0	74	184	97	1	1	0	0	0	45	136	19.53	140	546.1	4.02	1.15	0.97	2.67	#NULL!	117	0.94	124.468
34	1	0	67	0	0	90	133	60	0	0	0	0	0	260.02	170.03	#NULL!	#NULL!	580.97	2.49	0.69	1.27	1.75	19220	115.37	1.54	74.9156
35	1	0	64	0	0	80	110	71	1	1	1	0	1	18	16	7.61	138	384	3.98	0.88	1.2	2.55	10000	115	1.18	97.4576
36	1	0	72	0	0	75	130	90	1	0	0	0	0	311	231	6.24	86	348	7.05	1.53	1.31	4.81	4720	114	0.65	175.385
37	1	1	66	0	0	74	109	59	1	0	0	0	0	128	93	11.31	120	#NULL!	3.82	0.61	1.17	2.49	#NULL!	111	0.39	284.615
38	1	0	68	1	0	84	105	73	1	1	0	0	0	14	20	5.97	95	270	4.14	0.8	0.83	2.67	3800	98	1.07	91.5888
39	1	1	53	1	0	61	140	96	0	1	0	0	0	66	99	9.79	133	378.9	2.8	0.75	0.84	1.6	1900	98	1.22	80.3279
40	1	0	63	1	0	50	23	80	0	0	0	0	0	32	70	2.52	66	89	4.51	0.94	0.84	3.32	3950	96	0.68	141.176
41	1	1	29	1	1	96	172	118	1	1	0	0	0	17.45	14.16	7.59	5.59	115.89	0.85	5.04	5.09	1.19	#NULL!	94.52	1.33	71.0677
42	1	1	57	1	0	79	196	106	0	1	0	0	0	20.21	31.74	5.75	8.51	167.02	1.18	4.43	1.23	1.17	#NULL!	91.5	1.11	82.4324
43	1	1	39	1	1	52	198	102	1	1	0	0	0	44.48	38.25	9.65	196.53	639.19	4.75	1.25	1.25	2.82	#NULL!	90.16	0.56	161
44	1	1	50	1	0	90	156	103	1	1	0	0	0	85	89	6.66	155	505	5.13	1.75	1.39	3.33	10000	89	1.33	66.9173
45	1	1	50	1	1	53	144	62	0	1	0	0	1	24.48	18.11	5.72	91.81	460.62	5.62	0.92	1.14	3.54	#NULL!	88.28	0.55	160.509
46	1	0	51	0	0	91	189	106	1	1	0	0	0	21.47	15.78	9.46	144.75	322.5	4.95	3.31	1.25	2.89	4510	87.56	0.97	90.268
47	1	0	63	1	0	86	194	131	1	1	0	0	0	48	59	7.19	101	337.3	5.38	3.3	1.24	3.38	2530	87	1.14	76.3158
48	1	1	43	0	0	60	144	99	1	1	0	0	0	24	34	6.35	106	251	4	0.97	0.81	2.72	3310	86	1.94	44.3299
49	1	1	54	1	0	85	158	89	0	1	1	0	0	135.03	85.73	9.47	171.28	584.86	3.37	2.91	0.83	2.04	4830	82.38	0.23	358.174
50	1	1	48	0	0	72	66	40	0	0	0	0	0	2753	3490	9.29	287	583	2.36	1.57	0.88	1.85	174390	82	2.64	31.0606
51	1	1	51	0	0	100	131	65	0	0	0	0	0	105.01	71.04	9.07	131.06	462.57	3.66	0.82	1.16	2.07	#NULL!	81.49	0.8	101.862
52	1	1	67	0	0	72	140	96	0	1	0	0	0	98	363	3.82	76	166	2.62	0.59	0.66	1.77	8560	81	1.65	49.0909
53	1	1	53	1	0	68	104	62	0	1	0	0	0	19.74	20.42	4.7	83.63	642.26	4.96	2.26	0.94	3.29	#NULL!	80.05	2.12	37.7594
54	1	1	80	0	0	72	124	80	0	0	0	0	1	20	18	6.36	102	470.4	5.81	1.09	1.05	4.17	280	80	2.12	37.7358
55	1	1	64	0	0	80	218	129	0	1	0	0	0	18	23	9.72	180	549	5.33	1.8	1.07	3.41	9880	79	1.47	53.7415
56	1	1	55	1	0	72	183	125	0	1	0	0	0	55.18	69.44	6.16	113.87	459.78	3.5	0.62	0.96	2.09	#NULL!	78.31	0.72	108.764
57	1	1	60	1	0	80	178	93	0	1	0	0	0	25.23	23.52	4.35	76.07	568.83	4.47	1.18	1.69	2.42	510	77.52	1.42	54.5915
58	1	1	41	0	0	91	169	102	0	1	0	0	0	17.8	8.84	7.79	9.72	114.43	0.91	6.11	1.95	1.17	#NULL!	77.26	0.49	157.673
59	1	1	58	1	1	83	108	76	0	0	0	0	0	22.96	16.81	8.48	126.04	415.62	4.41	0.83	1.15	2.95	16180	76.44	1.52	50.2895
60	1	1	40	0	0	89	113	58	0	0	0	0	0	253	58	8.89	137	#NULL!	4	2.75	0.9	2.62	2540	76	1.57	48.4076
61	1	1	58	1	0	101	184	106	0	1	1	0	0	20.53	39.76	9.22	127.77	249.34	3.06	0.77	0.61	2.12	#NULL!	74.4	1.18	63.0508
62	1	1	41	1	0	68	130	80	0	1	0	0	0	14	17	4.43	108	#NULL!	#NULL!	#NULL!	#NULL!	#NULL!	#NULL!	74	1.48	50
63	1	0	47	1	1	90	162	112	0	0	0	0	0	36	26	5.98	115	328	5.87	2.02	1.34	3.62	6320	73	0.87	83.908
64	1	1	82	1	1	90	160	100	1	1	0	0	0	59	43	7.41	94	154	4.05	0.63	1.15	2.62	2290	72	0.64	112.5
65	1	1	51	1	1	98	143	100	1	1	1	0	0	21.91	20.94	11.74	130.14	#NULL!	4.28	1.67	1.07	2.63	5290	71.77	0.41	175.049
66	1	1	55	0	0	91	120	100	0	0	0	0	0	121.55	69.57	18.77	337.53	#NULL!	#NULL!	#NULL!	#NULL!	#NULL!	#NULL!	71.51	0.49	145.939
67	1	0	34	1	1	55	154	101	1	1	0	0	0	40	61	6.31	72	367	3.97	0.96	1.09	2.6	4170	71	1.29	55.0388
68	1	0	54	0	0	80	160	83	0	1	0	0	0	77.79	107.18	38.08	354.09	#NULL!	#NULL!	#NULL!	#NULL!	#NULL!	43100	70.41	1.44	48.8958
69	1	0	69	0	0	74	117	70	0	1	1	0	1	331.92	217.19	10.8	187.4	579.81	4.15	1.37	1.56	2.29	#NULL!	69.99	2.29	30.5633
70	1	0	66	1	1	95	132	85	1	1	1	0	1	26	28	6.94	96	357	4.61	1.49	1.19	2.71	#NULL!	69	2.99	23.0769
71	1	1	65	1	0	80	108	34	1	0	0	0	0	21.84	16.78	#NULL!	#NULL!	455.76	4.37	1.88	1.32	2.64	130	68.39	1.32	51.8106
72	1	0	62	1	0	95	160	80	0	1	0	0	0	16	20	4.55	84	279	3.19	0.55	1	1.96	3650	68	1.39	48.9209
73	1	1	52	1	0	80	159	82	0	0	0	0	0	399	308	21.51	319	592	4.18	1.23	2.3	1.68	9570	68	0.96	70.8333
74	1	1	53	1	0	95	150	62	1	1	1	0	1	34	25	8.83	98	#NULL!	5.06	0.73	0.94	3.5	6400	68	0.43	158.14
75	1	1	80	1	0	83	159	87	0	0	0	0	0	68	21	10.78	127	398	4.33	0.72	1.31	2.78	#NULL!	67	1.24	54.0323
76	1	0	73	1	0	73	187	78	1	1	0	0	0	64.54	37.77	7.69	7.39	126.77	1.22	4.02	1.63	1.12	#NULL!	65.86	1.3	50.6615
77	1	1	70	1	0	75	125	79	1	1	0	0	1	67	92	5.98	86	274	4.88	1.71	0.94	3.26	2010	65	0.32	203.125
78	1	1	55	1	0	106	152	72	0	1	0	0	0	157	78	#NULL!	#NULL!	#NULL!	#NULL!	#NULL!	#NULL!	#NULL!	4350	64	0.3	213.333
79	1	0	82	0	0	83	83	51	0	1	0	0	0	783	477	11.64	307	709	3.66	1.09	1.21	1.99	5640	64	1.08	59.2593
80	1	0	48	0	0	80	140	66	0	1	0	0	0	23	29	#NULL!	#NULL!	647.8	1.95	0.87	0.52	1.08	#NULL!	64	1.07	59.8131
81	1	0	41	0	0	107	137	89	0	0	0	0	0	84.43	96.37	5.16	3.9	69.45	0.78	4.49	0.81	0.85	#NULL!	63.55	0.2	317.75
82	1	1	68	0	0	110	159	92	1	1	0	0	0	23	39	6.23	101	530.6	7.34	1.11	1.75	4.88	3700	62	0.95	65.2632
83	1	0	65	0	0	75	118	68	0	1	0	0	0	256	178	8.84	192	549.6	3.81	1.08	1.21	2.34	6360	62	1.02	60.7843
84	1	1	48	0	0	60	99	65	0	1	0	0	0	16	21	10.84	263	596	7.1	2.15	1.1	4.71	4070	61	0.49	124.49
85	1	1	32	0	0	87	140	92	0	0	0	0	0	15	29	3.19	100	359	4.32	3.15	1.18	2.66	700	61	1.12	54.4643
86	1	1	51	0	0	98	99	50	0	1	0	0	0	28	21	5.72	114	199	2.98	1.13	1.12	1.61	8780	60	2.1	28.5714
87	1	1	53	0	0	90	107	65	1	1	0	0	0	73	35	13.22	175	499	3.98	1.14	0.97	2.5	9750	60	1.35	44.4444
88	1	1	67	1	1	80	99	58	1	0	0	0	0	24	13	6.56	120	578.2	4.84	0.99	1.44	2.95	18490	60	1.61	37.2671
89	1	1	43	0	0	78	116	67	0	0	0	0	0	137.75	51.04	11	10.61	126.67	0.92	3.72	1	1.52	#NULL!	59.77	1.09	54.8349
90	1	1	42	1	1	66	214	151	0	1	0	0	0	60.38	73.79	8.38	122.1	677.18	3.39	1.63	0.95	2.19	11210	59.49	1.09	54.578
91	1	1	54	0	0	72	187	95	0	1	0	0	0	24.56	16.02	5.11	117.81	403.19	5.62	1.88	0.95	3.67	2340	59.18	1.69	35.0178
92	1	1	50	1	1	82	172	133	1	0	0	1	0	85	40	10.08	233	#NULL!	#NULL!	#NULL!	#NULL!	#NULL!	#NULL!	59	0.43	137.209
93	1	1	52	1	1	67	177	107	1	1	0	0	0	36.42	49.96	8.26	7.02	107.74	1.1	5.33	0.84	1.57	#NULL!	58.01	1.12	51.7946
94	1	1	77	0	0	74	158	85	0	1	0	0	0	22.15	20.33	6.64	10.65	129.83	1.11	3.44	1.2	0.92	#NULL!	57.07	1.03	55.4078
95	1	1	63	0	0	56	161	113	0	1	0	0	0	77	89	13.15	145	372	5.47	0.93	1.33	3.38	4600	57	2.18	26.1468
96	1	1	53	1	0	78	101	68	0	1	0	0	0	160.12	33.58	11.49	155.49	527.17	4.97	1.23	1.3	2.8	#NULL!	56.69	1.19	47.6387
97	1	1	66	0	0	55	152	102	1	1	0	0	0	26.52	16.8	13.55	142.16	#NULL!	#NULL!	#NULL!	#NULL!	#NULL!	1780	56.56	0.24	235.667
98	1	1	64	0	0	55	130	40	0	1	0	0	0	110	78	7.46	147	572	#NULL!	#NULL!	#NULL!	#NULL!	7120	56	0.92	60.8696
99	1	1	62	1	0	84	99	57	0	1	0	0	0	25.44	22.61	5.12	7.17	136.77	1.63	4.04	1.22	0.83	#NULL!	55.29	1.63	33.9202
100	1	1	41	0	1	112	130	90	1	0	0	0	0	22	20	7.01	110	423	3.82	1.11	1.05	2.52	880	54	1.8	30
101	1	1	42	0	1	82	206	94	0	1	0	0	0	18	19	7.76	129	425	4.16	1.13	1.31	2.48	10000	54	2.51	21.5139
102	1	0	62	0	1	90	141	55	0	1	0	0	0	70	62	14.79	95	546	3.48	1.49	1.08	2.28	3790	54	1.25	43.2
103	1	1	42	0	0	103	162	104	0	1	0	0	0	58	31	6.81	133	#NULL!	#NULL!	#NULL!	#NULL!	#NULL!	2710	54	0.5	108
104	1	1	46	1	1	81	130	86	1	0	1	0	0	38.26	35.6	13.04	8.92	120.13	1.09	7.06	1.03	1.51	#NULL!	53.62	0.6	89.3667
105	1	1	71	1	0	88	131	78	1	1	1	0	0	32.19	58.21	23.35	136.79	407.69	3.66	1.63	0.74	2.38	#NULL!	52.36	0.39	134.256
106	1	1	44	0	0	78	214	100	0	1	0	0	0	21	15	8.35	136	459	5.38	1.68	1.33	3.59	3750	52	0.94	55.3191
107	1	1	60	1	0	88	166	85	1	1	0	0	1	22	22	5.94	108	374	4.77	0.8	1.06	3.34	3020	52	1.61	32.2981
108	1	1	60	1	0	55	130	88	0	1	1	0	0	23	29	10.03	101	484	4.63	2.23	0.98	3.21	9750	52	3.52	14.7727
109	1	1	61	0	0	109	169	116	0	1	0	0	0	47.91	59.04	6.54	114.17	326.11	2.94	1.04	0.65	1.9	7430	51.51	1.33	38.7293
110	1	1	48	0	0	102	180	73	0	1	0	0	0	13	13	7.56	121	#NULL!	6.47	1.49	1.1	4.73	4440	50	1.03	48.5437
111	1	1	48	1	0	85	185	86	0	1	0	0	0	40.47	47.22	6.11	102.45	608.82	6.01	1.1	1.19	3.95	48940	49.69	0.72	69.0139
112	1	1	56	0	0	67	135	80	1	1	0	1	0	14	19	7.94	110	483	6.26	1.32	1.33	4.29	2920	49	1.47	33.3333
113	1	1	47	0	0	65	92	53	0	1	0	0	0	247	138	7.48	318	673	4.8	2.48	0.65	3.36	7010	49	1.8	27.2222
114	1	1	55	1	0	82	116	52	1	1	0	0	0	56	42	10.79	282	667	3.64	1.19	0.89	2.35	8310	49	2	24.5
115	1	1	70	1	0	62	150	62	0	1	0	0	0	22	16	11.43	199	505	4.07	0.86	1.11	2.65	13480	49	1.01	48.5149
116	1	1	28	0	0	73	141	62	1	0	0	0	0	23	37	4.81	106	416	4.99	0.81	1.23	3.32	9590	48	1.31	36.6412
117	1	1	44	0	0	65	173	69	0	1	0	0	0	193	58	5.85	168	594	5.21	1.2	1.15	3.57	4000	48	1.11	43.2432
118	1	1	60	1	0	97	104	59	0	1	0	0	0	26	27	10.05	129	#NULL!	4.64	2.19	0.86	3.1	5470	48	1.83	26.2295
119	1	1	51	1	0	82	156	78	0	0	0	0	0	50.97	38.71	6.19	82.06	520.48	3.57	0.87	0.6	2.38	#NULL!	47.34	1.68	28.1786
120	1	0	62	0	0	96	152	96	0	1	0	0	0	34.99	62.96	5.89	7.15	71.81	1.1	4.9	1	1.22	#NULL!	46.43	0.61	76.1148
121	1	0	69	0	0	67	92	44	1	1	0	0	0	110.9	60.81	15.91	9.56	145.32	1.65	3.77	0.99	1.64	#NULL!	46.38	1.19	38.9748
122	1	0	64	0	0	74	159	94	0	1	0	0	0	107.16	71.55	4.75	56.93	315.48	5.32	1.36	1.21	3.62	2490	45.05	1.12	40.2232
123	1	1	32	1	0	85	218	106	0	1	0	0	0	34	60	17.73	301	470.4	3.36	1.07	1.05	2.11	3330	45	0.59	76.2712
124	1	1	56	1	0	90	149	94	1	1	0	0	0	21	21	5.28	103	385	4.49	1.2	0.98	3.23	3560	45	1.3	34.6154
125	1	1	48	1	0	80	159	91	0	0	0	0	0	24	31	5.6	100	499	5.61	0.8	0.99	3.89	5620	45	1.17	38.4615
126	1	1	42	1	0	78	156	110	0	1	0	0	0	15	29	6.15	86	264	5.19	1.35	0.98	3.66	4890	45	1.76	25.5682
127	1	0	56	1	1	96	150	63	0	1	1	0	0	20.05	7.88	6.11	104.24	440.53	5.28	2.24	0.92	3.72	#NULL!	44.91	0.41	109.537
128	1	1	71	1	0	85	111	87	1	0	0	1	0	18.68	13.82	8.58	132.58	314	3.69	1.12	1.09	2.06	#NULL!	44.17	1.81	24.4033
129	1	1	46	0	0	46	159	109	1	0	0	0	0	44	49	6.93	128	407.3	4.72	0.82	1.53	2.89	3670	44	0.77	57.1429
130	1	1	73	0	0	80	162	92	1	1	0	0	0	32	18	8.86	170	509.1	4.36	1.38	0.97	2.86	2270	43	0.46	93.4783
131	1	1	66	0	0	60	187	109	1	0	0	0	0	15	13	14.18	196	545	5.15	0.85	1.33	3.19	#NULL!	43	0.89	48.3146
132	1	1	67	1	0	63	143	100	0	1	0	0	0	38.5	35.11	6.93	118.83	276.44	5.88	5.87	0.78	3.65	#NULL!	42.38	1.4	30.2714
133	1	1	65	0	0	91	154	84	0	1	0	1	0	66	113	6.63	90	326	3.48	0.6	0.89	2.24	3400	42	0.66	63.6364
134	1	1	79	0	0	78	126	84	1	0	0	0	0	1395	1220	13.91	269	606	4.52	1.26	1.4	2.88	2400	42	0.69	60.8696
135	1	0	71	0	0	86	172	104	0	1	0	0	0	20	14	11.62	78	369	5.3	1.06	1.24	3.67	2760	42	0.83	50.6024
136	1	0	55	0	0	75	142	90	1	1	0	0	0	23	29	7.71	78	382.8	5.05	0.54	1.61	3.06	4720	42	0.74	56.7568
137	1	1	46	1	0	71	144	55	0	1	0	0	0	48	16	8.34	178	541.9	3.89	0.74	0.96	2.69	#NULL!	42	1.06	39.6226
138	1	1	63	1	0	58	150	69	1	0	0	0	0	4521.49	3646.79	2.88	16.26	343.53	3.18	5.33	1.15	1.15	#NULL!	41.77	0.7	59.6714
139	1	1	41	1	0	75	187	99	1	1	0	0	0	68.55	34.65	11.76	194.68	#NULL!	#NULL!	#NULL!	#NULL!	#NULL!	#NULL!	40.92	1.13	36.2124
140	1	1	48	1	1	68	142	62	1	0	1	0	1	21.75	18.75	7.5	114.73	684.38	4.37	0.54	1.31	2.49	#NULL!	40.79	0.59	69.1356
141	1	1	25	1	1	62	144	46	0	1	0	0	0	16.3	22.26	7.29	103.44	408.74	3.32	0.99	0.97	1.88	#NULL!	39.87	0.54	73.8333
142	1	0	62	0	0	77	145	98	1	1	0	0	0	77.17	64.59	19.3	218.81	615.56	3	1.71	1.13	1.59	11750	39.07	0.83	47.0723
143	1	1	58	1	1	80	143	83	0	0	0	0	0	30.24	38.45	7.4	110.48	488.87	4.76	0.44	1.52	2.92	#NULL!	39.03	0.69	56.5652
144	1	1	63	0	1	70	109	50	1	1	0	0	0	23	25	7.65	181	498	6.29	2.9	1.42	3.85	4090	39	0.96	40.625
145	1	1	59	0	1	65	109	75	0	0	0	0	0	20	20	5.51	113	351	5.42	0.6	1.38	3.44	4660	39	0.86	45.3488
146	1	1	62	0	1	82	97	45	1	1	0	0	0	34	13	6.23	119	557	4.24	0.8	1.09	2.68	45490	39	1.88	20.7447
147	1	1	55	0	0	67	205	105	1	1	0	0	0	25	30	5.44	110	428.9	4.93	1.31	1.21	3.07	3700	39	1.18	33.0508
148	1	0	71	0	0	72	117	54	1	1	0	0	1	35	21	11.1	96	470.7	4.08	1.31	1.64	2.22	#NULL!	39	0.85	45.8824
149	1	1	58	0	0	84	203	100	0	1	0	0	0	26	29	10.05	153	#NULL!	#NULL!	1.16	1.25	3.57	1900	39	0.77	50.6494
150	1	1	34	0	0	97	160	100	1	1	0	0	0	38.91	13.99	14.8	274.12	#NULL!	#NULL!	#NULL!	#NULL!	#NULL!	#NULL!	38.69	0.38	101.816
151	1	1	47	0	0	82	97	49	0	1	0	0	0	1176	1187	13.31	290	646	3.13	1.46	0.84	1.83	7870	38	1.3	29.2308
152	1	1	33	0	0	86	193	97	0	1	0	0	0	271	285	9.56	279	836.2	4.87	1.32	0.93	3.55	5080	38	2.51	15.1394
153	1	0	63	0	0	70	104	58	0	1	0	1	0	24	19	8.7	118	419.6	2.5	1.06	0.75	1.55	3250	38	1.28	29.6875
154	1	0	63	0	0	80	178	122	1	0	1	0	0	17	21.7	8.4	6.45	72.92	1.08	3.82	0.84	1.35	#NULL!	37.94	0.87	43.6092
155	1	1	53	1	0	75	184	101	1	1	0	0	0	37.12	42.01	8.1	6.25	90.12	0.73	3.99	0.96	0.95	#NULL!	37.4	0.55	68
156	1	1	53	1	0	109	188	95	1	1	0	0	0	46.29	15.02	13.46	149.74	#NULL!	#NULL!	#NULL!	#NULL!	#NULL!	#NULL!	37.31	0.5	74.62
157	1	1	48	0	0	62	164	82	1	1	0	0	0	43	77	12.35	147	433	4.28	2.45	0.82	2.64	7670	37	1.43	25.8741
158	1	1	55	0	0	71	112	71	0	1	0	0	0	28	33	10	142	689	4.64	1.38	1.18	3.05	26100	37	1.84	20.1087
159	1	1	75	0	0	75	169	95	0	1	0	0	0	21	22	12.03	148	435.9	4.05	3.43	0.86	2.75	#NULL!	37	0.57	64.9123
160	1	1	43	1	0	68	154	99	0	1	0	0	0	27.49	32.76	6.97	116.76	580.8	3.77	2.16	0.91	2.48	#NULL!	36.06	0.67	53.8209
161	1	0	43	0	0	86	85	47	0	1	1	0	0	46.98	36.8	8.86	144.06	711.27	5.41	2.65	1.12	3.85	5850	36.01	1.03	34.9612
162	1	1	63	0	0	82	160	109	0	1	0	0	0	23	20	5.34	92	378	5.09	1.04	1.17	3.44	2270	36	0.79	45.5696
163	1	1	48	0	0	70	122	81	0	1	1	0	0	18	46	16.1	233	607.4	4.77	1.79	1.13	3	1440	36	0.59	61.0169
164	1	0	61	0	0	63	160	90	1	1	0	0	0	33	38	4.42	57	277.4	5.3	2.67	1.17	3.35	#NULL!	36	0.94	38.2979
165	1	1	59	1	0	89	165	76	0	1	0	0	0	33.88	29.09	12.04	272.62	549.84	3.6	0.71	0.97	2.2	#NULL!	35.97	0.71	50.662
166	1	1	65	1	1	19	89	72	1	0	0	0	0	135.45	127.56	7.17	13.43	270.58	2.88	3.28	1.04	1.29	#NULL!	35.81	1.84	19.462
167	1	1	40	0	0	100	210	120	0	1	0	0	0	58.72	26.33	16.62	315.94	#NULL!	#NULL!	#NULL!	#NULL!	#NULL!	#NULL!	35.61	1.23	28.9512
168	1	0	25	0	0	80	230	95	1	1	0	0	0	99	165	4.96	81	244	4.33	1.24	1.44	2.41	9340	35	1.63	21.4724
169	1	1	59	0	0	80	139	61	1	0	0	0	0	79	28	14.31	208	600.8	5.2	2.24	1.04	3.31	127100	35	2.59	13.5135
170	1	1	65	1	0	55	136	72	0	1	0	0	0	22.04	16.82	10.74	60.24	102.74	1.93	0.63	0.7	1.06	6720	34.91	0.36	96.9722
171	1	1	61	1	0	86	162	78	0	0	0	0	0	41.5	18.43	8.33	125.77	#NULL!	#NULL!	#NULL!	#NULL!	#NULL!	4810	34.82	0.32	108.812
172	1	1	48	1	0	83	158	73	0	1	0	0	0	75.55	37.55	8.01	114.96	#NULL!	#NULL!	#NULL!	#NULL!	#NULL!	3370	34.36	0.37	92.8649
173	1	1	48	1	1	83	109	72	0	1	0	0	0	232.6	118.16	16.1	256.89	536.1	4.14	1.09	1.05	2.67	15580	34.17	1.1	31.0636
174	1	1	59	0	0	62	150	90	0	1	0	0	0	40.16	18.4	7.88	108.16	#NULL!	#NULL!	#NULL!	#NULL!	#NULL!	#NULL!	34.16	0.17	200.941
175	1	1	67	0	0	70	93	58	0	1	0	0	0	21	23	7.11	107	384	4.32	1.1	1.68	2.23	4710	34	1.93	17.6166
176	1	1	40	0	0	76	150	83	1	0	0	0	0	13	17	5.53	86	440	4.03	1.47	0.89	2.73	1830	34	1.96	17.3469
177	1	1	61	0	0	96	172	115	0	1	0	0	0	51	16	10.06	151	#NULL!	#NULL!	#NULL!	#NULL!	#NULL!	52300	34	1.52	22.3684
178	1	0	51	0	0	80	128	71	0	1	0	0	0	562	121	21.23	153	572	5.15	1.63	1.8	2.8	1210	33	0.9	36.6667
179	1	1	52	0	0	64	153	64	1	1	0	0	0	21	17	7.14	107	327	4.08	1.81	0.84	2.83	8630	33	2.21	14.9321
180	1	1	36	0	0	55	150	87	1	1	0	0	0	21	32	6.88	118	464.1	6.81	0.84	1.28	4.78	3600	33	1.99	16.5829
181	1	1	47	0	0	105	148	65	1	1	0	0	0	73	21	#NULL!	#NULL!	#NULL!	4.42	1.82	1.09	2.81	2280	33	0.94	35.1064
182	1	0	53	0	0	95	172	90	1	1	0	0	0	37	32	#NULL!	111	#NULL!	4.87	1.19	0.78	3.48	2800	33	0.63	52.381
183	1	0	59	0	0	64	127	83	0	0	0	0	0	39.26	26.24	11.62	106.49	358.69	4.07	1.19	1.25	2.37	#NULL!	32.56	0.95	34.2737
184	1	1	58	1	1	100	182	83	0	1	0	0	0	27.41	17.02	6.64	6.93	113.13	1.14	5.29	0.83	1.29	29480	32.52	1.29	25.2093
185	1	0	73	0	0	94	178	96	0	1	0	0	0	12.75	8.58	6.56	88.09	264.04	4.69	0.8	1.28	2.7	#NULL!	32.33	0.65	49.7385
186	1	1	55	1	1	88	98	60	0	0	0	0	0	20.2	15.53	7.27	126.67	404.19	4.62	0.69	1.25	3.07	#NULL!	32.25	1.61	20.0311
187	1	1	26	0	0	72	112	60	0	1	0	0	0	14.11	7.9	4	72.03	374.6	4.08	0.79	1.14	2.49	1470	32.12	1.28	25.0937
188	1	0	72	0	0	61	160	104	1	1	1	1	1	17	16	7	108	368.1	5.38	1.53	1.06	3.38	1010	32	1.97	16.2437
189	1	1	58	0	0	85	195	79	1	1	0	0	0	100	78	15.36	200	#NULL!	#NULL!	#NULL!	#NULL!	#NULL!	3320	32	3.01	10.6312
190	1	1	50	0	0	86	187	124	0	1	0	0	0	22	20	9.04	110	416	5.37	0.9	1.45	3.42	4580	32	0.9	35.5556
191	1	1	60	0	0	81	125	48	0	0	0	0	0	60	25	13.24	135	470	4.27	1.28	1.16	2.57	1890	32	1.38	23.1884
192	1	1	49	0	0	92	153	77	1	1	0	0	0	17	32	9.2	178	753	4.95	1.29	1.05	3.22	22710	32	1.02	31.3725
193	1	0	67	0	0	72	124	80	0	1	0	0	0	90	45	11.78	123	469	#NULL!	#NULL!	#NULL!	#NULL!	6140	32	0.86	37.2093
194	1	1	56	0	0	80	183	93	0	1	0	0	0	60	36	5.22	139	395.3	5.31	0.89	1.31	3.76	2800	32	0.66	48.4848
195	1	1	64	1	0	105	180	110	1	1	0	0	0	19.88	15	5.56	80.08	222.34	5.32	0.61	1.3	3.5	#NULL!	31.18	0.51	61.1373
196	1	1	59	0	0	78	184	106	1	1	0	0	0	18	25	4.66	95	431	3.95	2.23	0.95	2.46	3680	31	2.4	12.9167
197	1	1	62	0	1	76	168	71	0	1	0	0	0	15	16	5.78	95	439	4.21	0.9	1.04	2.7	3000	31	1.21	25.6198
198	1	0	65	0	0	90	177	99	0	1	0	0	0	22	12	5.81	78	374.5	5.29	1.03	1.19	3.59	3150	31	1.54	20.1299
199	1	1	69	0	0	76	145	65	0	1	0	0	0	19	20	10.11	143	577.1	5.41	1.9	1.07	3.78	230	31	1.37	22.6277
200	1	1	42	1	1	80	203	90	1	1	0	0	0	182	49	10.3	214	#NULL!	#NULL!	#NULL!	#NULL!	#NULL!	#NULL!	31	0.23	134.783
201	1	1	74	1	0	95	202	122	0	1	0	0	1	16.54	14.19	6.91	6.02	102.78	1.42	4.61	0.74	0.99	#NULL!	30.74	0.97	31.6907
202	1	1	52	1	0	73	231	101	0	1	0	0	0	22.28	9.27	7.83	12.8	151.18	1.58	5.31	0.9	1.64	#NULL!	30.08	1.53	19.6601
203	1	1	72	0	0	85	179	106	0	1	0	0	0	17	13	#NULL!	#NULL!	481.2	4.09	1.8	1.11	2.55	2890	30	0.33	90.9091
204	1	1	68	0	0	68	143	80	0	1	0	0	0	16	10	9.77	113	534	3.51	0.92	1.15	2.01	4290	30	1.2	25
205	1	1	60	0	0	90	113	54	0	0	1	0	0	14	16	12.55	109	380.9	4.99	1.16	1.07	3.31	3280	30	1.24	24.1935
206	1	1	78	1	1	86	170	79	1	1	0	0	0	20	18	5.97	6.72	105	4.89	0.63	1.1	3.32	#NULL!	30	1.03	29.1262
207	1	1	67	1	0	78	158	82	0	0	0	0	0	22	14	5.95	95	474.5	3.59	0.97	1.12	2.21	#NULL!	30	0.8	37.5
208	1	1	37	1	1	85	258	130	0	1	0	0	0	13.97	12.17	6.98	138.12	430.87	4.22	1.11	1.09	2.8	#NULL!	29.6	1.02	29.0196
209	1	1	65	0	0	85	119	69	0	1	0	0	0	17	17	7.54	119	384	4.95	0.68	1.31	3.35	3390	29	2.96	9.7973
210	1	1	47	0	0	85	125	60	0	1	1	0	1	120	28	23.66	431	692	3.71	1.37	1.08	2.45	24960	29	0.83	34.9398
211	1	1	62	0	0	78	140	87	1	1	0	0	0	15	12	7.41	120	474	4.95	1.16	1.19	3.13	2530	29	0.69	42.029
212	1	1	67	0	0	50	138	90	0	1	0	0	0	17	10	8.08	91	211	4.91	1.22	1.31	3.06	10250	29	1.07	27.1028
213	1	1	73	0	0	84	117	47	0	0	0	0	0	23	14	11.24	153	481.1	4.65	1.37	1.08	3.14	2390	29	0.98	29.5918
214	1	0	60	1	0	60	156	106	0	1	0	0	0	23.36	24.65	6	91	#NULL!	4.43	2.02	0.81	2.72	#NULL!	28.89	0.9	32.1
215	1	1	61	1	0	80	155	65	1	0	0	0	0	14.69	5.67	5.15	108.05	468.23	3.6	0.9	0.99	2.02	#NULL!	28.87	1.54	18.7468
216	1	1	59	0	0	77	86	37	0	0	0	0	0	24.61	21.2	9.35	195.19	479.4	3.47	0.85	1.37	1.94	#NULL!	28.74	0.57	50.4211
217	1	1	46	1	0	80	172	102	1	1	0	0	0	160.13	35.4	12.43	175.9	#NULL!	#NULL!	#NULL!	#NULL!	#NULL!	1180	28.7	1.14	25.1754
218	1	1	75	1	0	70	198	103	0	1	0	0	0	44.8	15.58	10.5	149.17	#NULL!	#NULL!	#NULL!	#NULL!	#NULL!	#NULL!	28.29	0.17	166.412
219	1	0	62	0	0	78	154	90	0	1	0	0	0	11	13	8.95	110	465.3	5.49	0.75	1.34	3.66	2220	28	1.36	20.5882
220	1	0	71	0	0	69	159	92	0	1	1	0	0	15	13	3.61	66	209	5.43	1.16	1.13	3.75	#NULL!	28	0.95	29.4737
221	1	1	71	0	0	80	178	101	0	1	0	0	0	22	14	4.74	107	248	3.85	0.72	1.05	2.57	3960	28	0.76	36.8421
222	1	0	57	0	1	73	131	82	1	0	0	1	1	56	59	#NULL!	#NULL!	#NULL!	3.24	1.05	0.95	1.96	3240	28	1.28	21.875
223	1	1	64	0	0	73	152	93	1	1	0	0	1	14	13	7.23	104	288	3.71	1.6	0.74	2.53	690	28	1.97	14.2132
224	1	1	74	0	0	50	127	93	0	1	0	0	0	52	38	20.11	365	546	2.69	0.88	1.19	1.43	7620	28	0.83	33.7349
225	1	1	56	0	0	68	108	73	0	1	0	0	0	63	35	18.63	240	450	#NULL!	#NULL!	#NULL!	#NULL!	6590	28	1.21	23.1405
226	1	1	66	0	0	80	140	55	0	1	0	0	0	29	22	13.2	260	689.5	3.28	1.67	0.74	2.18	#NULL!	28	0.44	63.6364
227	1	1	43	1	0	60	184	76	1	1	0	0	0	44.31	28.33	1.75	5.64	8.84	493.06	4.86	0.84	0.93	#NULL!	27.55	1.59	17.327
228	1	1	75	0	0	95	149	70	0	1	0	0	0	23.1	31.89	13.19	108.19	488.17	4.34	0.8	1.29	2.77	#NULL!	27.1	1.13	23.9823
229	1	1	47	1	1	112	150	89	1	0	0	0	0	51	26	9.45	155	#NULL!	#NULL!	#NULL!	#NULL!	#NULL!	#NULL!	27	0.21	128.571
230	1	0	66	0	0	76	164	89	0	1	0	0	0	15	15	4.48	83	282	4.79	1.28	1.34	2.7	1200	27	2.06	13.1068
231	1	1	73	0	0	80	145	45	1	1	0	0	0	134	37	8.29	177	485	5.67	1.01	1.5	3.27	7060	27	1.01	26.7327
232	1	1	64	0	0	72	149	86	1	1	0	0	0	58	42	4.58	105	375.3	4.79	1.7	0.88	3.36	#NULL!	27	1.63	16.5644
233	1	1	64	0	0	84	136	83	0	0	1	0	0	14	9	6.27	100	351	3.79	0.71	1.05	2.5	7000	27	0.84	32.1429
234	1	1	61	0	0	52	133	71	0	1	0	0	0	16.36	22.54	6.49	110.34	339.97	4.73	0.88	1.43	2.81	16930	26.97	0.88	30.6477
235	1	1	55	1	0	65	146	88	1	1	0	0	0	24.79	20.4	8.71	109.83	488.57	3.31	0.7	0.79	2.28	58.6	26.97	0.83	32.494
236	1	0	53	1	1	95	154	82	0	1	0	0	0	57.37	34.46	5.92	77.62	#NULL!	#NULL!	#NULL!	#NULL!	#NULL!	4720	26.83	0.48	55.8958
237	1	1	39	0	0	80	180	80	0	0	0	0	0	33.11	44.56	7.95	7.39	122.32	0.95	3.55	1.3	1.18	#NULL!	26.68	0.98	27.2245
238	1	1	64	1	0	106	93	46	0	0	0	0	1	25.16	17.79	3.96	6.09	130.89	1.38	4.51	0.64	1.36	294480	26.58	1.29	20.6047
239	1	0	56	0	0	76	133	94	0	1	0	0	0	221.09	269.51	12.48	225.44	592.18	2.22	1.48	0.86	1.13	#NULL!	26.44	2.74	9.64964
240	1	1	61	1	0	72	94	52	0	1	0	0	0	2506.26	2365.57	3.76	12.33	375.27	3.31	4.9	0.81	0.97	#NULL!	26.07	1.95	13.3692
241	1	0	51	0	0	80	119	63	1	0	0	0	0	73	27	6.57	98	386	4.91	1.37	1.41	3.08	15360	26	1.04	25
242	1	1	82	0	0	71	120	73	1	1	0	0	0	17	13	12.52	170	451	4.57	0.93	1.21	2.92	15630	26	2.59	10.0386
243	1	1	55	0	0	85	144	74	1	0	0	0	0	17	15	6.07	82	356.5	2.87	0.78	1.13	1.63	1840	26	0.77	33.7662
244	1	0	54	0	0	80	218	106	0	1	0	0	0	21	19	7.55	103	420.1	5.62	1	1.33	3.48	22250	26	0.33	78.7879
245	1	1	63	1	0	68	160	89	0	0	0	1	0	19.35	15.03	6.91	7.5	122.42	0.82	5.49	1.15	1.05	#NULL!	25.98	0.76	34.1842
246	1	1	54	1	0	61	162	90	0	1	0	0	0	53.07	31.99	10.69	7.45	124.11	0.78	5.67	0.6	1.35	#NULL!	25.86	0.5	51.72
247	1	0	68	0	0	103	149	76	0	1	0	0	0	18.28	13.36	4.64	78.37	273.29	5.84	1.09	1.3	4.05	#NULL!	25.56	1.56	16.3846
248	1	1	48	1	1	77	166	111	1	1	0	0	0	48.32	45	7.15	8.22	115.02	1.03	4.23	1.55	0.96	#NULL!	25.5	0.84	30.3571
249	1	1	65	1	0	72	147	79	1	1	0	0	0	20.62	14.44	6.8	98.92	335.56	4.89	1.41	0.87	3.4	#NULL!	25.43	0.68	37.3971
250	1	1	34	0	0	79	149	61	0	1	0	0	0	22.01	19.89	9.15	121.98	489.56	4.72	0.95	1.14	3.04	3250	25.19	1.24	20.3145
251	1	1	48	0	0	60	102	54	0	0	0	0	0	27	59	5.26	90	307	2.66	1.02	0.51	1.82	1840	25	1.3	19.2308
252	1	1	58	0	0	56	139	91	1	1	0	0	0	15	11	9.06	130	586	3.63	0.93	0.84	2.33	4740	25	0.87	28.7356
253	1	1	69	0	0	80	154	91	1	1	0	0	0	29	19	11.86	214	535	4.29	1.21	1.16	2.65	4130	25	1.33	18.797
254	1	1	54	0	1	80	174	102	1	1	0	0	0	27	30	6.27	106	430.4	4.42	1.54	0.84	3.14	2600	25	1.06	23.5849
255	1	1	57	0	0	75	130	85	1	0	0	0	0	27	19	4.58	72	264.9	4.24	0.62	1.44	2.71	1710	25	2.75	9.09091
256	1	1	41	0	1	86	152	70	0	1	0	0	0	27	33	1.89	5.72	84	5.87	0.71	1.41	3.79	1350	25	1	25
257	1	1	57	1	0	115	184	100	0	1	0	0	0	14.07	15.25	7.04	6.83	82.21	0.62	5.21	0.69	1.12	#NULL!	24.94	0.51	48.902
258	1	1	68	1	1	73	173	107	0	1	1	0	0	13.87	13.48	13.02	6.73	104.97	0.78	4.67	2.25	0.87	#NULL!	24.57	2.22	11.0676
259	1	1	69	1	0	85	126	67	0	1	0	0	0	36.5	29.31	9.38	187.13	440.08	3.09	1.09	0.82	1.89	34100	24.5	0.91	26.9231
260	1	1	40	1	0	86	113	68	0	1	0	0	0	60.67	50.88	6.8	84.31	510.94	3.85	1.71	1.08	2.26	#NULL!	24.19	1	24.19
261	1	0	51	0	0	63	175	103	0	1	0	0	0	47.95	57.44	7.65	127.96	319.67	4.89	1.91	1.42	2.77	#NULL!	24.16	0.68	35.5294
262	1	0	69	0	0	100	135	78	0	1	0	0	0	13.7	7	24.34	5.9	7.42	5.07	1.43	0.91	3.45	#NULL!	24.14	1.46	16.5342
263	1	0	68	0	0	80	137	64	0	1	1	0	0	45.98	37.4	7.42	119.64	463.53	3.47	0.88	0.9	2.2	#NULL!	24.09	0.64	37.6406
264	1	1	71	0	0	97	93	39	1	1	0	0	0	25	26	12.88	104	499	5.02	1.09	1.37	2.96	10000	24	1.7	14.1176
265	1	1	70	0	0	90	143	97	0	0	0	0	0	24	23	4.91	104	431	3.21	1.26	0.8	2.08	#NULL!	24	2	12
266	1	1	42	0	0	52	162	64	0	1	0	0	0	234	215	9.01	171	525.8	3.97	1.13	0.74	2.63	#NULL!	24	0.68	35.2941
267	1	1	63	0	0	80	146	86	1	1	0	0	0	15	11	19.13	251	491.8	3.61	1.22	1.24	2.2	6280	24	0.5	48
268	1	1	33	0	0	89	130	72	0	0	0	0	0	17	18	4.24	85	268.9	4.9	1.41	1.27	3.08	1040	24	1.35	17.7778
269	1	1	65	1	0	72	173	97	0	1	0	0	0	13	11	8.44	101	482.9	4.4	1.75	0.99	2.82	#NULL!	24	0.99	24.2424
270	1	1	65	0	0	80	149	92	0	1	1	0	0	19.96	25.23	10.06	15.07	237.04	2.76	4.47	1.44	1.09	#NULL!	23.94	1.22	19.623
271	1	1	70	1	0	89	121	68	0	1	0	0	0	57.06	24.16	13.94	190	#NULL!	#NULL!	#NULL!	#NULL!	#NULL!	13470	23.44	0.44	53.2727
272	1	0	62	0	0	83	131	96	0	0	1	0	0	23.15	26.03	#NULL!	#NULL!	#NULL!	#NULL!	#NULL!	#NULL!	#NULL!	#NULL!	23.1	2.06	11.2136
273	1	1	46	1	1	72	208	127	0	1	1	0	0	17.09	8.45	6.21	5.13	96.28	0.67	4.9	2.96	1.03	#NULL!	23.04	0.9	25.6
274	1	0	60	0	0	72	135	65	1	1	0	0	0	38	41	6.46	105	490	4.27	1.03	1.33	2.52	3990	23	0.67	34.3284
275	1	1	49	0	0	90	79	60	0	1	0	0	0	38	27	10.87	164	526.9	5.28	1.52	1.31	3.73	2090	23	0.56	41.0714
276	1	1	57	1	1	46	119	90	0	1	0	0	0	166.07	46.27	7.03	11.74	293.7	4.13	3.88	0.95	1.07	#NULL!	22.82	0.6	38.0333
277	1	0	62	0	0	81	164	89	0	1	1	0	0	93.08	39.53	9.59	145.34	284.48	2.9	0.89	0.89	1.83	16300	22.58	1.36	16.6029
278	1	1	74	0	0	59	125	85	1	0	0	0	0	17.23	9.29	5.9	71.25	478.86	4.81	0.6	1.16	3.35	#NULL!	22.43	1.16	19.3362
279	1	0	63	0	0	70	138	104	1	1	0	0	0	23.03	17.65	6.82	64.91	313.84	4.88	0.95	1.32	3.21	#NULL!	22.13	1.25	17.704
280	1	0	50	0	0	75	148	73	1	1	0	0	0	22.51	14.18	5.79	61.68	279.79	5.07	0.94	1.47	2.95	#NULL!	22.04	0.93	23.6989
281	1	1	70	0	0	82	183	88	1	1	0	0	0	1995	503	13.02	253	623	4.88	1.02	1.68	2.92	21090	22	1.16	18.9655
282	1	1	41	0	0	100	168	70	0	1	0	0	0	44	15	#NULL!	#NULL!	#NULL!	#NULL!	#NULL!	#NULL!	#NULL!	5810	22	0.47	46.8085
283	1	1	57	0	0	80	175	66	1	1	1	0	0	18	17	9.82	123	484.5	3.48	0.62	1.18	2.17	3810	22	0.24	91.6667
284	1	1	49	0	0	89	143	73	0	1	0	0	0	200.04	45.03	8.81	123.7	274.25	3.62	2.48	0.7	2.21	9110	21.78	0.75	29.04
285	1	0	55	0	0	87	202	85	0	1	0	0	0	24.62	21.53	4.32	81.85	436.62	5.45	1.11	1.31	3.23	#NULL!	21.52	0.77	27.9481
286	1	1	68	1	0	90	195	122	0	1	0	0	1	19.75	12.14	6.41	125.95	489.37	3.77	1.03	0.94	2.37	12000	21.43	0.46	46.587
287	1	0	39	0	0	80	160	100	0	0	0	0	0	67.58	18.31	8.33	125.46	487.01	4.97	1.39	1.2	2.94	#NULL!	21.42	0.49	43.7143
288	1	1	68	1	0	82	163	113	0	1	0	0	0	22.72	19.22	10.31	103.05	462.51	4.67	0.68	1.15	2.84	#NULL!	21.34	0.67	31.8507
289	1	1	69	1	1	68	143	92	0	1	0	0	0	16.74	15.43	4.35	86.89	252.69	4.71	1.41	0.95	#NULL!	#NULL!	21.28	1.75	12.16
290	1	1	52	0	0	74	177	98	0	1	0	0	0	17	14	5.81	94	295.5	5.15	0.48	1.67	2.76	2010	21	0.71	29.5775
291	1	1	47	0	0	63	96	57	1	1	0	0	0	15	10	11.57	182	465	3.5	1.2	0.9	2.09	5620	21	2.04	10.2941
292	1	0	42	0	0	71	115	35	1	0	0	0	0	34	48	5.63	79	400	5.96	1.43	0.92	4.24	100	21	1.9	11.0526
293	1	1	75	0	1	70	155	96	0	1	0	1	0	28	23	10.01	130	312	4.76	1.05	1.16	3.09	6440	21	1.02	20.5882
294	1	0	70	0	0	92	145	74	1	1	0	0	0	15	12	4.79	78	321	5.17	1.25	1.29	3.38	1710	21	0.4	52.5
295	1	1	53	0	0	75	110	40	1	0	0	0	0	22	10	10.28	125	459	#NULL!	#NULL!	#NULL!	#NULL!	4240	21	1.31	16.0305
296	1	1	43	0	0	79	151	62	0	1	0	0	0	58	21	#NULL!	#NULL!	#NULL!	#NULL!	#NULL!	#NULL!	#NULL!	1710	21	0.2	105
297	1	1	56	0	0	69	135	70	0	1	0	0	0	25	20	#NULL!	#NULL!	#NULL!	#NULL!	#NULL!	#NULL!	#NULL!	5930	21	0.43	48.8372
298	1	1	71	0	0	90	168	96	1	1	0	0	0	13	16	5.32	105	310.6	3.63	0.72	1.28	2.26	6900	21	0.69	30.4348
299	1	1	43	0	0	92	183	90	0	1	0	0	0	15	10	7.97	123	531.7	4.35	1.1	1.14	3.11	2720	21	1.16	18.1034
300	1	1	53	0	0	67	134	80	0	1	0	0	0	50	41	14.54	348	676.7	3.48	2.2	0.77	2.51	2410	21	0.86	24.4186
301	1	0	55	0	0	88	173	81	0	1	0	0	0	13	13	3.34	76	288.2	5.09	1.1	1.35	3.09	7790	21	1.17	17.9487
302	1	1	68	1	0	52	179	74	0	1	0	0	0	127	36	11.17	123	#NULL!	#NULL!	#NULL!	#NULL!	#NULL!	15150	21	0.42	50
303	1	1	61	1	0	75	140	86	0	0	0	0	0	68.54	16.71	11.87	166.76	#NULL!	#NULL!	#NULL!	#NULL!	#NULL!	10410	20.74	0.33	62.8485
304	1	1	31	1	1	58	98	55	0	1	0	0	0	42.01	23.91	16.54	126.29	#NULL!	2.27	0.8	0.6	1.28	2300	20.6	0.69	29.8551
305	1	0	76	1	0	76	133	77	0	1	0	1	0	19.37	8.58	10.62	83.7	344.33	4.74	0.65	1.37	2.86	5130	20.39	0.58	35.1552
306	1	1	51	0	0	72	211	110	1	0	1	0	0	28.19	31.49	11.22	152.96	526.43	5.49	1.05	1.54	3.42	27020	20.28	1.21	16.7603
307	1	1	73	0	0	92	130	85	1	1	1	0	1	9	8	8.67	101	304	3.24	0.74	1.1	1.83	7640	20	1.69	11.8343
308	1	1	63	0	1	71	168	58	1	1	0	0	0	27	18	7.22	133	327	3.42	0.52	1.12	2.08	180140	20	1.19	16.8067
309	1	1	78	0	0	90	184	96	1	1	1	0	0	15	8	5.52	161	316	4.17	1.52	0.62	2.85	4880	20	0.56	35.7143
310	1	1	46	0	0	92	155	80	1	1	0	0	0	17	15	4.36	93	342.7	5	0.8	1.94	2.9	3960	20	1.27	15.748
311	1	0	64	0	0	105	192	110	0	1	0	0	1	19	14	6.15	69	457.4	3.51	1.52	0.81	2.15	14270	20	1.7	11.7647
312	1	1	64	0	0	78	176	106	1	1	0	0	0	39	12	12.29	155	#NULL!	#NULL!	#NULL!	#NULL!	#NULL!	9270	20	0.16	125
313	1	1	73	1	0	88	177	117	0	1	0	0	0	21.49	13.26	8.61	137.61	478.12	4.82	0.79	1.18	3.14	#NULL!	19.79	0.58	34.1207
314	1	0	67	0	0	95	121	65	1	0	0	0	0	103.58	54.86	7.69	11.7	75.63	0.73	5.04	2.08	1.58	#NULL!	19.77	0.87	22.7241
315	1	1	48	1	0	65	217	135	0	1	0	0	0	12.25	7.73	6.8	8.93	239.68	2.02	4.43	2.46	1.07	#NULL!	19.76	0.93	21.2473
316	1	1	55	1	1	55	105	63	0	1	0	0	0	16.52	9.24	10.66	159.93	542.03	3.72	0.9	1.03	2.14	#NULL!	19.2	0.48	40
317	1	1	71	1	0	80	133	82	1	1	0	0	0	15.06	8.83	8.18	128.71	578.91	7.28	2.35	1.28	4.77	#NULL!	19.02	1.12	16.9821
318	1	1	53	0	0	60	120	76	0	1	0	0	0	22	12	14.35	256	565	3.49	0.72	1.35	1.89	5330	19	1.22	15.5738
319	1	1	64	0	0	74	96	69	0	1	0	0	0	5453	3234	18.22	287	747	2.54	0.58	0.82	1.65	1640	19	2.01	9.45274
320	1	0	53	0	0	69	122	46	0	0	0	0	0	16	14	4.56	62	384	4.72	1.43	1.1	2.96	#NULL!	19	1.46	13.0137
321	1	1	44	0	0	67	142	98	0	1	0	0	0	35.15	14.31	7.88	133.65	371.58	5.13	1.02	1.36	3.2	33420	18.89	1.05	17.9905
322	1	1	50	1	1	70	208	118	1	1	0	0	0	14.03	9	6.55	15.23	159.75	1.89	2.81	1.18	0.81	#NULL!	18.77	0.68	27.6029
323	1	1	45	0	0	88	138	72	1	1	0	0	0	64.09	15.97	13.67	224.2	#NULL!	#NULL!	#NULL!	#NULL!	#NULL!	29.5	18.75	0.24	78.125
324	1	1	49	1	0	44	170	103	0	1	1	0	0	19.3	12.99	6.6	86.62	437.68	5.43	1.15	1.29	3.35	1830	18.73	1.64	11.4207
325	1	1	61	1	0	90	196	102	0	0	0	0	0	19.33	15.12	7.58	7.15	131.97	1.29	4.02	0.83	1.2	2740	18.41	0.89	20.6854
326	1	0	67	0	0	64	132	63	0	1	1	0	1	301.72	340.54	13.13	199.62	474.56	2.94	0.79	1.2	1.67	5210	18.4	0.79	23.2911
327	1	1	69	0	0	76	180	92	1	1	0	0	0	24	15	7.49	137	255	#NULL!	#NULL!	#NULL!	#NULL!	124580	18	0.34	52.9412
328	1	0	53	0	0	86	93	69	1	1	0	0	0	54	30	12.79	139	427	4.87	1.68	1.32	2.86	9530	18	1.06	16.9811
329	1	1	63	0	0	79	159	59	0	0	0	0	0	433	111	12.47	132	517	3.7	0.6	1.38	2.07	75830	18	0.78	23.0769
330	1	0	65	0	0	86	102	62	0	1	1	0	0	14	13	6.94	69	416	4.96	1.75	1.12	2.9	23290	18	0.77	23.3766
331	1	0	79	0	0	114	176	88	0	1	0	0	1	18	13	#NULL!	#NULL!	322.7	4.46	1.43	0.88	2.93	1120	18	1.53	11.7647
332	1	1	61	1	1	97	127	79	0	1	0	0	0	18.38	6.7	2.96	72.99	364.66	3.66	0.73	1.04	2.37	18340	17.96	1.34	13.403
333	1	1	50	1	0	60	131	81	0	1	0	0	0	123.56	36.1	6.39	109.35	370.66	4.79	1.58	0.84	3.39	#NULL!	17.81	3.79	4.69921
334	1	0	59	0	0	58	181	99	0	1	0	0	0	26.02	20.85	9.13	5.57	103.64	1.32	4.99	1.09	1	15300	17.73	0.73	24.2877
335	1	1	57	0	0	80	183	67	0	1	0	0	0	24.66	17.73	7.91	97.9	451.46	4.18	0.93	0.96	2.64	#NULL!	17.53	0.76	23.0658
336	1	1	70	0	0	65	107	57	1	1	0	0	1	186.85	38.12	12.17	126.91	445.86	2.96	0.69	0.92	1.69	#NULL!	17.36	1.35	12.8593
337	1	0	50	0	0	96	194	129	1	1	0	0	0	61.27	30.64	7.36	101.38	#NULL!	#NULL!	#NULL!	#NULL!	#NULL!	#NULL!	17.21	0.38	45.2895
338	1	1	57	1	0	63	164	75	1	1	0	0	0	28.85	17.35	6.58	10.4	122.84	1.02	5.49	1.44	1.06	#NULL!	17.21	0.76	22.6447
339	1	0	69	0	0	78	151	89	1	1	0	0	1	29.38	24.23	7.13	10.33	136.23	1.71	4.14	0.84	1.21	#NULL!	17.18	1.23	13.9675
340	1	0	54	1	0	80	149	88	0	0	0	0	0	10.3	5.96	3.25	57.55	255.67	2.75	0.74	0.68	1.72	#NULL!	17.12	1.02	16.7843
341	1	0	79	0	1	80	82	59	1	1	0	0	0	465	187	#NULL!	#NULL!	#NULL!	2.36	0.89	1.22	1.11	2600	17	3.17	5.36278
342	1	0	81	1	0	70	127	67	0	1	0	0	0	22	12	9.45	87	448	4.68	1.13	1.22	3.18	4110	17	0.97	17.5258
343	1	0	78	1	0	113	120	80	0	1	0	0	0	42	36	19.04	330	667	4.32	0.92	1.8	2.35	12790	17	1.39	12.2302
344	1	1	52	1	0	78	170	80	0	1	0	0	0	22	18	8.24	135	460	4.64	0.59	1.18	2.65	5650	17	1.01	16.8317
345	1	1	44	1	0	60	120	64	0	1	0	0	0	40	24	#NULL!	#NULL!	#NULL!	3.67	0.96	0.97	2.27	8330	17	0.68	25
346	1	0	66	1	0	103	118	78	0	0	0	0	0	21	16	4.02	58	142	4.1	0.91	1.37	2.28	28580	17	0.78	21.7949
347	1	0	68	1	0	85	170	80	0	1	0	0	0	18	12	5.86	84	259.2	4.73	0.68	1.3	3.01	2780	17	0.79	21.519
348	1	0	57	0	0	93	150	70	0	1	1	0	0	101.84	24.38	6.54	90.67	#NULL!	#NULL!	#NULL!	#NULL!	#NULL!	#NULL!	16.91	0.08	211.375
349	1	1	63	0	0	85	58	40	1	1	0	0	0	76.12	27.93	7.7	158	#NULL!	#NULL!	#NULL!	#NULL!	#NULL!	7520	16.82	1.09	15.4312
350	1	0	62	0	0	90	192	91	1	1	0	0	0	58.88	28.98	6.59	114.46	#NULL!	#NULL!	#NULL!	#NULL!	#NULL!	#NULL!	16.68	0.52	32.0769
351	1	1	60	1	1	75	172	84	1	1	0	0	0	9.29	6.43	7.17	112.03	488.76	4.23	1.06	1.01	2.71	#NULL!	16.62	1.65	10.0727
352	1	0	67	0	0	42	133	87	0	1	0	0	1	16.13	4.85	3.66	64.57	293.32	#NULL!	#NULL!	#NULL!	#NULL!	#NULL!	16.21	2.07	7.83092
353	1	0	66	1	0	76	127	89	0	1	0	0	0	550.27	224.86	14.74	128.38	#NULL!	#NULL!	#NULL!	#NULL!	#NULL!	#NULL!	16.06	0.82	19.5854
354	1	1	28	1	0	80	140	71	1	1	0	0	0	14	10	7.8	107	505.8	4.31	0.9	1.6	2.58	1960	16	1.14	14.0351
355	1	1	65	0	0	103	180	100	0	1	0	0	0	20	10	6.16	128	404	3.37	0.79	0.92	2.16	#NULL!	16	1.25	12.8
356	1	0	57	0	0	90	212	122	0	1	0	0	0	23	13	6.53	115	261	4.63	0.78	1.94	2.32	13850	16	1.02	15.6863
357	1	1	40	0	0	53	132	68	0	0	0	0	0	275	96	10.35	288	629	3.45	0.92	1.21	1.98	3450	16	2.97	5.38721
358	1	0	63	0	0	80	164	90	0	1	0	1	0	21	13	4.79	90	156	4.43	0.88	1.09	2.7	49300	16	0.65	24.6154
359	1	0	75	0	0	76	169	128	1	1	0	0	0	20	11	8.9	151	430.3	5.69	0.73	1.71	3.59	2600	16	0.95	16.8421
360	1	1	48	0	0	74	127	68	1	0	0	0	0	21	26	3.35	95	404	4.4	0.72	0.98	3.01	2570	16	1.66	9.63855
361	1	1	49	0	0	83	159	88	0	1	0	0	0	27	30	9.02	124	#NULL!	#NULL!	#NULL!	#NULL!	#NULL!	3800	16	0.27	59.2593
362	1	0	35	0	0	80	184	139	0	1	0	0	1	96.52	103.85	8.27	73.66	330.23	4.53	1.01	1.46	2.7	5180	15.98	1.24	12.8871
363	1	0	73	0	1	73	179	87	1	1	0	0	1	30.65	29.86	8.97	89.32	418.25	4.43	0.96	1.14	2.88	#NULL!	15.44	0.87	17.7471
364	1	1	68	1	0	45	123	57	0	0	0	0	0	29.51	19.45	11.02	122.84	381.53	5.76	0.67	1.53	3.43	5190	15.35	1.17	13.1197
365	1	1	55	1	0	62	148	87	0	1	0	1	0	35.74	6.9	15.95	121.8	#NULL!	#NULL!	#NULL!	#NULL!	#NULL!	3920	15.33	0.5	30.66
366	1	0	60	0	0	60	112	49	1	1	0	0	0	308	97	13.13	150	621	4.97	0.98	1.73	2.89	7600	15	0.86	17.4419
367	1	0	71	0	1	94	202	91	1	1	0	0	0	18	15	7.14	84	357	4.12	0.72	1.43	2.46	15620	15	0.52	28.8462
368	1	0	65	0	0	92	128	58	1	1	0	0	0	26	16	17.14	316	504	4.4	1.94	1.23	2.69	8340	15	1.18	12.7119
369	1	0	57	0	0	80	120	80	0	1	1	0	0	48	15	21.39	505	#NULL!	8.02	2.94	1.43	5.49	6190	15	0.93	16.129
370	1	1	65	0	0	79	180	110	1	1	0	1	0	19	16	7.17	98	482.9	5.2	1.4	1.05	3.48	#NULL!	15	1.95	7.69231
371	1	1	48	1	1	100	207	93	0	1	0	0	0	52	36	15.73	378	#NULL!	3.65	0.7	1.37	2.05	#NULL!	15	0.57	26.3158
372	1	1	64	0	0	82	117	47	0	1	0	0	0	39	14	10.6	131	#NULL!	#NULL!	#NULL!	#NULL!	#NULL!	4730	15	0.25	60
373	1	1	55	1	0	97	120	65	0	1	0	0	0	15.8	7.27	12.77	79.7	332.17	3.96	1	1.02	2.38	#NULL!	14.74	8.5	1.73412
374	1	1	57	1	0	80	222	135	1	1	0	0	0	68.34	25.99	8.38	7.06	124.82	0.99	4.63	1.19	0.89	12310	14.56	0.62	23.4839
375	1	1	56	0	0	93	203	96	0	1	0	0	0	18	13	7.39	130	543.1	4.48	1.24	1.05	3.05	1400	14	1.15	12.1739
376	1	1	77	0	0	93	103	60	0	1	1	0	0	163	74	10.85	235	#NULL!	#NULL!	#NULL!	#NULL!	#NULL!	6480	14	0.6	23.3333
377	1	1	59	0	0	64	154	114	0	1	0	0	0	71	15	#NULL!	#NULL!	#NULL!	#NULL!	#NULL!	#NULL!	#NULL!	4030	14	0.22	63.6364
378	1	1	60	0	0	80	111	66	0	0	0	0	0	45	16	#NULL!	#NULL!	#NULL!	#NULL!	#NULL!	#NULL!	#NULL!	4490	14	0.26	53.8462
379	1	1	61	1	0	113	142	95	1	1	0	0	0	215.22	387.61	29.6	412	#NULL!	#NULL!	#NULL!	#NULL!	#NULL!	#NULL!	13.85	0.59	23.4746
380	1	1	71	1	0	65	129	94	1	0	0	0	0	130.7	86.93	12.99	209.7	542.74	3.07	1.25	0.84	2.09	#NULL!	13.85	1.15	12.0435
381	1	1	61	0	0	75	160	110	0	1	0	0	0	25.43	12.81	7	116.56	510.77	3.87	0.52	1.36	2.15	#NULL!	13.53	0.23	58.8261
382	1	0	66	0	0	65	180	88	0	1	0	0	0	13.26	8.42	8.62	64.48	358.24	3.79	0.76	1.92	1.75	#NULL!	13.38	0.94	14.234
383	1	0	66	0	0	80	202	108	0	1	0	0	0	17	10	10.23	164	392	4.8	1.08	1.49	2.97	#NULL!	13	1.16	11.2069
384	1	0	65	0	0	75	181	121	0	0	0	0	0	17	8	6.37	64	353	6.4	0.98	1.27	4.21	1890	13	0.39	33.3333
385	1	1	47	0	0	108	160	108	0	1	0	0	0	31	16	#NULL!	#NULL!	#NULL!	#NULL!	#NULL!	#NULL!	#NULL!	6350	13	0.44	29.5455
386	1	1	74	0	0	72	143	97	0	0	0	0	0	38	14	6.1	127	#NULL!	#NULL!	#NULL!	#NULL!	#NULL!	12280	13	0.79	16.4557
387	1	1	51	1	0	66	185	62	0	1	0	0	0	21.36	13.48	7	7.91	101.14	0.74	3.82	0.61	1.4	#NULL!	12.85	0.69	18.6232
388	1	1	78	0	0	75	205	99	0	1	0	0	0	22.63	14.56	7.67	11.51	96.83	1.06	3.46	0.82	1.13	#NULL!	12.73	0.46	27.6739
389	1	1	42	0	1	60	121	52	0	1	0	0	0	116	24	13.61	149	507	4.74	1.37	1.58	2.57	4620	12	2.07	5.7971
390	1	0	61	0	0	81	208	106	1	1	0	0	0	17	11	6.47	92	248.2	4.98	0.59	1.41	3.17	14350	12	0.74	16.2162
391	1	1	55	1	0	86	131	79	1	0	0	0	0	14.88	10.57	5.6	3.68	63.81	0.68	4.12	1	1.2	#NULL!	11.6	2.05	5.65854
392	1	0	54	0	0	96	152	84	0	1	0	0	0	18.3	10.53	7.36	107.16	217.3	6.88	0.75	1.44	4.72	7180	11.45	0.59	19.4068
393	1	0	47	0	0	86	190	90	1	1	1	0	0	17.27	9.61	6.53	6.49	120.42	1.1	4.52	1.46	1.19	4450	11.37	1.59	7.15094
394	1	0	69	0	0	97	180	123	0	1	0	0	0	22.54	14.73	7.54	69.44	#NULL!	5.13	0.9	1.25	3.53	#NULL!	11.04	0.86	12.8372
395	1	0	61	0	0	82	112	52	0	1	0	0	0	13	9	3.41	70	473	#NULL!	#NULL!	#NULL!	#NULL!	#NULL!	11	1.65	6.66667
396	1	1	53	0	0	84	117	59	1	0	0	0	0	19	15	5.73	104	432	3.47	0.83	0.88	2.18	4990	11	1.63	6.74847
397	1	0	41	0	0	69	121	81	0	1	0	0	0	28	20	#NULL!	#NULL!	365	4.17	0.49	1.49	2.28	#NULL!	11	1.27	8.66142
398	1	0	63	1	0	63	180	98	0	1	0	0	0	14	8	5.98	78	235.3	3.03	0.38	1.35	1.75	#NULL!	11	0.44	25
399	1	0	67	0	0	66	153	100	0	1	0	0	0	41.25	18.35	6.15	91.03	#NULL!	#NULL!	#NULL!	#NULL!	#NULL!	4980	10.89	0.32	34.0312
400	1	0	52	0	0	64	144	59	0	1	0	0	0	84.42	14.6	8.27	72.28	#NULL!	#NULL!	#NULL!	#NULL!	#NULL!	#NULL!	10.19	0.58	17.569
401	1	1	49	1	0	110	157	95	0	1	0	0	0	37	31	6.56	111	362	4.11	0.68	1.63	2	8070	10	0.7	14.2857
402	1	0	58	1	0	70	162	76	0	1	0	0	0	23	13	7.18	70	277.4	5.17	0.46	1.56	3.33	3800	10	0.98	10.2041
403	1	0	64	0	0	96	136	70	0	1	0	0	0	23.25	12.09	8.31	69.62	300.38	4.69	0.97	1.38	2.83	1580	9.99	0.55	18.1636
404	1	1	58	0	0	90	190	110	1	1	0	0	0	10.61	10.28	26.95	614.05	452.94	4.05	1.7	1.08	2.57	#NULL!	9.51	0.51	18.6471
405	1	1	57	1	1	85	131	58	1	1	0	0	0	24.85	12.59	9.95	85.19	379.69	5.34	1.07	1.41	3.4	#NULL!	9.37	1.04	9.00962
406	1	0	63	0	0	84	156	70	0	1	0	0	0	17.95	10.87	7.72	4.59	50.13	0.52	4.58	1.2	1.22	#NULL!	8.94	0.63	14.1905
407	1	0	41	0	0	73	161	88	0	0	0	0	0	15.05	11.54	7.48	5.64	73.96	0.54	3.92	0.76	1.42	#NULL!	7.49	0.73	10.2603
408	1	1	47	1	0	75	151	98	1	1	0	0	0	23.79	52.91	9	156.62	547.79	5.92	2.85	0.85	3.84	#NULL!	426.69	1.66	257.042
409	1	1	65	1	0	65	111	71	1	1	0	0	0	35	69	4.72	96	130	4.39	1.4	1.03	2.88	3720	360	1.13	318.584
410	1	1	49	1	0	78	100	75	1	1	0	0	0	33.69	48.94	19.81	282.09	663.69	4.98	3.1	0.74	3.61	11800	332.98	1.77	188.124
411	1	1	65	1	0	72	100	70	1	1	1	0	0	41	38	5.17	124	435	4.2	1.69	1.02	2.57	#NULL!	294	2.13	138.028
412	1	1	41	1	1	61	87	50	0	0	0	0	0	44	96	6.64	88	412	4.48	1.55	0.67	3.13	5520	275	0.93	295.699
413	1	1	63	1	0	55	170	90	0	1	1	1	0	65	33	2.7	80	571	5.38	1.43	1.12	3.6	910	269	1.04	258.654
414	1	1	71	1	0	78	156	78	0	1	0	1	0	53	33	14.67	245	636.3	3.82	2.61	0.45	2.46	#NULL!	238	0.72	330.556
415	1	1	63	1	0	115	155	100	0	1	1	1	1	31	25	19.72	163	384	4.3	0.84	1.19	2.74	4420	235	1.81	129.834
416	1	1	59	0	0	70	156	94	0	1	0	0	0	13	13	6.03	110	277	4.8	1.25	0.85	3.08	11960	235	2.4	97.9167
417	1	1	48	0	0	62	153	102	0	1	0	0	0	13	12	9.42	117	339	4.57	1.5	1.08	2.89	2180	232	1.93	120.207
418	1	1	57	0	0	62	174	102	1	1	0	0	0	22	26	7.8	126	540.7	4.58	1.2	1.29	3.05	#NULL!	218	1.52	143.421
419	1	1	67	0	0	90	97	65	1	1	0	0	1	19	38	8.72	126	514	5.96	1.46	0.85	4.51	#NULL!	212	1.54	137.662
420	1	1	52	0	0	84	199	115	1	1	0	1	0	18.69	26.73	6.24	83.19	462.67	6.21	0.71	1.45	3.71	#NULL!	192.5	0.85	226.471
421	1	1	52	0	0	88	160	94	1	1	0	0	0	30	39	6.01	67	223	4.48	1.44	0.56	3.3	890	186	1.23	151.22
422	1	0	72	0	0	90	120	50	1	0	0	0	0	17	10	11.58	114	#NULL!	3.98	1.55	0.84	2.53	#NULL!	178	0.95	187.368
423	1	1	56	0	0	84	200	108	0	1	0	0	0	19	12	9.14	101	319	3.97	0.9	1.52	2.17	4060	175	0.82	213.415
424	1	1	47	0	0	104	230	140	1	1	0	0	0	27	37	11.2	221	573	6.13	1.96	1.67	3.83	2890	160	0.95	168.421
425	1	1	61	0	0	90	207	120	0	1	0	0	0	17	18	8.41	102	415	5.85	0.79	1.11	3.99	5800	146	0.93	156.989
426	1	1	56	1	0	62	162	112	0	1	0	0	0	24.94	38.55	9.72	125.71	366.87	5.35	1.38	0.77	3.68	4400	145.01	1.14	127.202
427	1	1	82	0	0	68	123	78	0	1	0	0	0	19	21	13.5	165	458.5	3.27	1.48	0.78	2.07	4380	145	1.01	143.564
428	1	1	47	0	0	68	203	116	0	1	0	0	0	37	50	4.86	125	407.1	5.03	2.79	0.92	3.4	2540	145	0.41	353.659
429	1	1	46	0	0	100	132	70	1	0	0	0	0	21	26	4.84	88	412.4	5.12	1.22	1.02	3.69	#NULL!	142	1.01	140.594
430	1	1	56	0	1	98	243	119	0	1	1	1	0	19.48	20.1	13.29	137.79	472.46	4.8	0.82	1.29	3.07	3300	141.53	0.72	196.569
431	1	1	65	1	1	61	151	90	1	1	0	0	0	38.79	50.35	12.19	85.3	259.74	4.29	1.55	0.68	2.96	4730	139.28	1.65	84.4121
432	1	1	56	1	1	83	224	124	0	1	0	0	0	37.59	30.91	5.36	95.71	591.15	4.57	1.48	2.06	2.17	#NULL!	137.73	0.51	270.059
433	1	0	77	0	1	75	160	105	0	1	0	0	0	49	38	5.21	207	442	4.76	0.9	1.17	2.97	3620	134	0.82	163.415
434	1	1	70	0	1	89	237	159	0	1	1	0	0	26.73	25.43	6.41	102.67	427.47	5.07	1.56	1.26	3.39	3970	123.66	0.45	274.8
435	1	1	42	0	0	110	169	112	1	1	0	0	0	17	20	31.62	459	496.4	5.15	1.37	1.02	3.35	15960	120	0.53	226.415
436	1	1	43	0	0	63	224	128	1	1	0	0	0	26	19	4.1	129	557	4.48	1.71	1.43	2.76	10000	119	1.02	116.667
437	1	1	32	1	1	61	141	79	1	1	0	0	0	19.13	13.91	13.34	168.53	592.71	4.01	1.56	1.35	2.37	#NULL!	113.27	1.15	98.4957
438	1	0	62	0	0	82	101	65	1	1	0	0	0	21	19	#NULL!	#NULL!	321	6.42	6.23	0.56	4.31	2690	113	1.38	81.8841
439	1	1	70	0	0	80	76	50	0	1	1	1	0	232	72	11.01	159	216.1	4.51	2.45	0.67	3.01	1790	108	1.36	79.4118
440	1	1	82	0	0	90	164	92	1	1	0	0	0	30	28	9.6	116	421	3.66	0.61	1.22	2.2	2340	102	0.88	115.909
441	1	1	50	0	0	103	144	78	0	1	0	0	0	21	30	#NULL!	#NULL!	476.4	3.84	0.92	1.16	2.31	7700	101	0.71	142.254
442	1	1	38	0	0	78	90	53	0	1	1	0	0	17.93	25.53	5.35	90.15	526.13	5.04	5.12	1	2.86	#NULL!	96.41	1.07	90.1028
443	1	1	60	0	0	73	179	121	0	1	0	0	0	22	35	10.07	156	365	4.58	1.23	1.25	2.63	#NULL!	96	0.98	97.9592
444	1	1	72	1	0	73	146	95	0	1	0	0	0	15	9	5.39	85	300.9	3.9	0.67	0.62	2.76	4980	96	1.04	92.3077
445	1	1	47	0	0	70	188	119	0	1	0	0	0	22	27	8.04	116	495	6.74	6.6	1.14	3.62	2480	95	0.51	186.275
446	1	1	52	1	1	88	264	160	0	1	0	1	0	29	30	6.54	119	480.3	5.41	1.95	1.05	3.64	#NULL!	94	1.06	88.6792
447	1	1	42	1	1	110	152	108	0	1	0	0	0	26.51	25.37	3.45	74.02	566.89	4.45	1.86	1.37	2.4	#NULL!	92.66	1.21	76.5785
448	1	1	37	0	0	104	150	97	1	1	0	0	0	25	37	8.82	285	640.3	3.55	2.45	0.9	2.05	1700	90	1.58	56.962
449	1	1	53	1	1	81	191	103	0	1	0	0	0	42.53	58.32	5.79	110.33	424.57	5	0.92	1.15	3.11	6900	87.35	0.77	113.442
450	1	1	52	0	0	117	120	76	0	1	1	0	1	18.14	16.61	4.05	82.9	300.56	3.89	1.76	0.91	2.42	#NULL!	87.24	1.02	85.5294
451	1	1	69	0	0	95	152	90	0	1	0	0	0	49.28	89.39	5.37	79.74	363.46	3.44	0.78	0.83	2.33	#NULL!	86.19	1.81	47.6188
452	1	1	68	0	0	66	128	92	0	0	0	0	0	11	12	5.43	84	276	4.25	1.11	0.69	3.06	#NULL!	86	0.91	94.5055
453	1	0	69	0	0	80	151	86	0	1	0	0	0	60	54	7.47	121	459.8	4.53	2.96	1.07	2.79	#NULL!	85	1.26	67.4603
454	1	1	34	0	0	80	205	113	0	1	0	0	0	23.04	12.78	4.97	85.92	547.62	3.62	1.46	1.08	2.13	#NULL!	81.56	0.84	97.0952
455	1	1	71	1	1	85	184	106	0	1	0	0	0	27.93	8.97	#NULL!	#NULL!	381.07	4.49	0.67	1.6	2.71	2770	81.17	0.83	97.7952
456	1	1	49	0	0	70	170	101	1	1	0	0	0	21	31	6	137	542	4.89	1.44	1.08	3.23	3250	80	0.49	163.265
457	1	1	52	0	0	104	215	128	0	1	0	0	0	18	19	18.32	215	627	4.82	2.53	1.16	2.84	10970	79	1.5	52.6667
458	1	1	70	1	0	85	170	90	1	1	1	0	1	16.69	24.71	4.16	105.71	152.59	2.56	1.49	0.77	1.51	#NULL!	78.25	1.38	56.7029
459	1	0	66	0	1	80	160	82	0	1	1	0	0	18	22	6.23	81	438	3.44	1.09	1.17	2.09	1370	78	2.17	35.9447
460	1	1	50	1	0	80	145	95	1	1	0	0	0	15.39	14.66	5.71	95.93	277.84	5.26	3.25	1.2	3.27	340	76.27	2.02	37.7574
461	1	1	62	0	0	88	130	96	1	1	0	0	0	20	22	10.7	117	430	#NULL!	#NULL!	#NULL!	#NULL!	#NULL!	74	2.35	31.4894
462	1	1	77	0	0	83	139	75	1	1	0	0	0	17	12	5.15	132	397	4.15	1.25	1.06	2.54	3870	74	0.8	92.5
463	1	1	61	0	0	80	181	121	0	1	0	0	0	17	13	8.77	104	396	5.68	1.19	1.42	3.57	#NULL!	73	2.31	31.6017
464	1	1	89	0	0	57	159	72	0	0	0	0	0	11	10	15.98	285	638.3	8.02	2.17	1.14	5.77	#NULL!	73	1.78	41.0112
465	1	1	49	0	0	85	154	93	1	1	0	0	0	16	16	10.45	120	452	5.24	0.98	1.16	3.43	5380	73	1.59	45.9119
466	1	1	42	0	0	75	167	100	0	1	0	0	0	18	13	2.99	95	462	4.58	1.28	1.43	2.63	2550	73	1.55	47.0968
467	1	1	39	0	0	133	201	100	0	1	0	0	0	22	31	7.42	95	#NULL!	#NULL!	1.29	1.24	3.74	2700	73	2.52	28.9683
468	1	1	63	1	0	98	155	101	0	1	0	0	0	32.41	40.33	5.77	78.61	132.01	3.57	0.86	0.66	2.32	#NULL!	72.88	1.94	37.567
469	1	1	64	0	0	108	147	88	0	1	0	0	0	33	21	5.1	89	413	7.48	3.98	1.38	5.2	420	71	1.51	47.0199
470	1	1	41	0	0	52	91	60	0	1	1	0	0	19	20	6.55	87	611.2	4.04	2.25	0.78	2.63	#NULL!	70	1.15	60.8696
471	1	1	52	0	0	91	128	82	0	1	0	0	0	20	29	3.42	95	295	5.87	0.96	1	4.66	#NULL!	69	2.34	29.4872
472	1	1	65	0	0	100	180	100	0	1	0	0	0	19	24	4.7	78	292	4.27	0.78	0.98	2.83	2900	69	1.14	60.5263
473	1	0	64	0	0	112	122	72	0	0	0	0	0	47	140	4.44	77	177.6	2.93	0.96	0.58	2.05	#NULL!	69	2.28	30.2632
474	1	1	62	0	1	98	83	63	0	1	0	0	0	41	40	8.9	118	439.8	3.55	0.68	1.48	2.05	14700	69	1.61	42.8571
475	1	1	37	0	0	56	257	123	0	1	0	0	0	25	39	9.41	175	550	4.54	1.73	1.04	3.06	4330	68	1.49	45.6376
476	1	1	43	0	0	48	132	90	1	1	0	0	0	15	19	12.03	202	315	4.83	1.05	0.67	3.36	1840	66	1.11	59.4595
477	1	1	40	1	1	90	179	79	0	1	0	1	0	55.54	81.63	4.36	89.13	614.37	3.79	0.8	1	2.3	#NULL!	65.18	0.88	74.0682
478	1	1	45	0	0	96	167	110	0	1	0	0	0	38	27	6.88	146	391	5.41	1.87	1.2	3.98	6380	64	1.09	58.7156
479	1	1	50	0	0	90	224	102	0	1	0	0	0	18	11	#NULL!	#NULL!	474.1	5.2	1.32	1.31	3.52	1270	64	2.09	30.622
480	1	1	51	1	0	76	215	106	0	1	0	0	0	22.83	22.79	5.61	81.8	491	3.79	1.41	1.03	2.33	#NULL!	63.89	0.78	81.9103
481	1	1	49	1	1	85	164	107	1	1	0	0	0	22.23	18.03	7.41	7.4	113.57	0.93	4.55	1.06	0.97	#NULL!	63.27	0.87	72.7241
482	1	1	56	0	0	124	200	120	1	1	0	0	0	86	42	7.26	110	399	5.3	0.99	1.85	3.18	3730	63	0.5	126
483	1	1	49	0	0	95	252	174	0	1	0	0	0	21	23	6.94	86	494.9	5.39	1.76	1.3	3.55	4400	63	0.75	84
484	1	1	60	0	0	87	129	83	0	1	0	0	0	19	42	6.57	108	327	2.73	0.5	0.55	1.84	9580	62	0.88	70.4545
485	1	1	55	0	1	62	126	76	0	1	0	0	0	18.4	17.18	8.64	129.26	498.14	4.99	1.83	1.39	3.04	#NULL!	61.45	0.18	341.389
486	1	1	72	0	0	86	138	86	1	1	0	0	0	51	41	6	129	386.4	5.62	1	1.19	3.88	2560	61	0.41	148.78
487	1	0	61	0	0	85	240	103	1	1	1	0	0	26	23	10.55	159	409.5	6.6	2.02	1.32	4.36	8180	61	0.89	68.5393
488	1	1	62	1	0	67	146	88	1	1	0	0	0	34.52	40.56	3.15	88.79	317.9	5.21	0.69	1.6	3.02	#NULL!	59.84	1.54	38.8571
489	1	1	69	0	0	49	148	87	1	1	1	0	0	16	23	16.86	313	488.1	3.18	1.06	0.6	2.17	4000	59	1.14	51.7544
490	1	1	42	0	0	73	203	131	1	1	0	0	0	30	21	4.53	108	384.3	4.05	0.69	1.07	2.51	#NULL!	59	0.28	210.714
491	1	0	71	0	0	64	158	102	0	1	1	0	0	13	10	4.5	62	297.8	3.12	0.91	0.91	1.94	2500	58	1.32	43.9394
492	1	1	55	1	0	81	109	70	0	1	0	0	0	17.9	15.46	8.23	119.57	508.02	3.83	0.61	0.97	2.48	#NULL!	57.9	0.92	62.9348
493	1	0	60	0	0	81	172	82	0	1	0	0	0	20.09	24.13	7.91	7.75	143.98	1.28	4.7	1.52	1.34	#NULL!	57.22	0.64	89.4062
494	1	1	64	1	0	82	167	105	1	1	0	1	0	25	28	5.01	112	244.5	4.85	0.81	1.49	2.99	#NULL!	56	1.29	43.4109
495	1	1	49	0	0	88	125	67	0	1	0	0	0	13	21	10.85	120	444.8	4.94	2.8	0.88	3.35	1400	55	1.14	48.2456
496	1	1	41	0	0	80	140	85	0	1	0	0	0	28	51	4.5	144	654	4.63	2.49	0.93	2.88	2800	54	3.36	16.0714
497	1	1	60	0	1	85	167	97	0	1	0	0	0	27	24	6.76	101	399	#NULL!	#NULL!	#NULL!	#NULL!	3920	54	1.63	33.1288
498	1	0	63	0	0	82	191	121	0	1	0	0	0	46	54	4.8	53	428	5.04	2.01	0.87	3.27	4330	53	1.28	41.4062
499	1	0	63	0	0	88	181	121	0	1	0	0	0	26	26	6.14	88	421	6.83	2.32	1.15	4.76	0.95	53	1.15	46.087
500	1	1	45	0	0	80	180	103	0	1	0	0	0	15	21	4.15	80	330	5.46	1.72	1.48	3.3	920	53	1.43	37.0629
501	1	1	41	1	0	85	191	93	0	1	0	0	0	16.1	25.22	7.26	6.43	87.27	0.65	4.67	2.29	1.07	#NULL!	52.38	1.55	33.7935
502	1	0	55	0	0	88	183	106	1	1	1	0	0	16	9	4.99	69	196	5.93	1.58	0.84	4.11	9460	52	1.07	48.5981
503	1	0	75	0	0	99	171	93	1	1	0	0	0	30.7	28.34	8.81	88.42	574.18	3.62	1.16	0.65	2.25	#NULL!	51.46	1.29	39.8915
504	1	1	64	0	0	88	142	88	1	1	0	0	0	23	30	6.42	108	559	4.59	0.73	1.06	3.15	1910	50	2.01	24.8756
505	1	1	54	0	0	68	148	90	1	1	0	0	0	14	13	4.46	132	709.4	4.45	0.95	1.13	2.86	360	50	0.89	56.1798
506	1	1	56	0	0	90	140	80	1	1	0	0	0	24	29	5.58	84	325.4	3.36	0.54	0.95	2.13	4660	48	1.42	33.8028
507	1	1	58	1	0	68	190	130	1	1	0	0	0	27.04	31.87	8.92	6.28	105.38	0.8	5.22	0.68	1.31	#NULL!	47.82	0.79	60.5316
508	1	1	37	1	1	88	193	108	0	1	0	0	0	25.7	48.73	7.45	7.79	97.74	0.86	3.58	1.02	0.96	6360	47.47	1.6	29.6687
509	1	1	59	0	0	99	140	80	0	1	0	0	0	16	19	4.31	91	350	5.11	0.82	1.28	3.19	#NULL!	47	2.4	19.5833
510	1	1	54	0	0	88	199	96	0	1	0	0	0	15	19	10.89	144	415	7.36	1.78	1.12	5.4	3900	46	1.09	42.2018
511	1	1	41	0	0	68	199	119	0	1	0	1	1	13	13	7.04	134	317.5	3.71	1.06	0.82	2.55	2660	46	0.47	97.8723
512	1	1	55	1	1	90	184	109	0	1	0	0	0	16	14	9.46	156	584.2	4.88	1.62	1.42	2.88	#NULL!	46	1.19	38.6555
513	1	1	76	1	0	68	213	118	0	1	1	1	0	19.08	18.55	7.04	84.24	412.38	5.29	1.07	1.27	3.5	#NULL!	45.93	0.77	59.6494
514	1	1	41	1	0	54	120	80	0	1	0	1	0	10.94	14.98	10.65	158.96	634.67	2.96	0.45	0.94	1.89	#NULL!	45.41	1.77	25.6554
515	1	1	42	1	0	75	190	99	0	1	0	0	1	21.65	19.78	4.11	82.59	463.26	3.28	1.44	0.99	1.99	4360	45.09	0.74	60.9324
516	1	1	49	0	0	89	191	119	0	1	0	0	0	20	22	5.55	105	320	3.91	1.29	1.65	2.18	3090	45	5.01	8.98204
517	1	1	46	1	1	60	179	126	0	1	0	0	0	18.11	12.24	6.41	4.01	74.82	0.66	5.88	1.26	1.18	#NULL!	44.19	1.68	26.3036
518	1	1	48	0	0	98	160	100	0	0	0	0	0	16	15	9.01	98	561	4.83	0.48	1.49	2.84	#NULL!	44	1.42	30.9859
519	1	1	62	0	0	54	192	120	1	1	0	0	0	23	16	5.21	116	387	4.54	0.52	1.33	2.84	3550	44	0.85	51.7647
520	1	1	38	0	1	75	179	110	0	1	0	0	0	24	24	5.51	96	238	5.79	1.56	0.82	4.07	1680	44	1.21	36.3636
521	1	1	51	0	0	89	178	100	0	1	0	0	0	14.79	11.88	5.95	95	#NULL!	4.65	0.81	1.09	2.91	#NULL!	43.94	1.19	36.9244
522	1	1	35	1	0	60	190	109	1	1	0	0	0	16.73	18.08	6.07	79.2	309.45	4.03	1.71	1.18	2.4	#NULL!	43.55	1.12	38.8839
523	1	1	47	0	0	98	191	152	0	1	0	0	0	15	23	9.56	137	500	4.77	2.1	1.2	3.06	#NULL!	43	1.41	30.4965
524	1	1	46	1	1	58	217	120	1	1	0	0	0	23.67	24.57	6.79	7.74	146.2	1.63	3.45	0.69	1.06	#NULL!	42.8	0.42	101.905
525	1	1	56	1	0	65	151	99	0	1	1	0	0	24.7	25.78	5.12	79.53	398.52	6.58	1.21	1.06	4.64	#NULL!	42.14	1.56	27.0128
526	1	1	40	0	0	58	151	101	0	1	0	0	0	14	18	6.33	131	711	5.33	2.4	0.83	3.77	1180	42	3.24	12.963
527	1	1	64	0	0	65	140	86	0	1	0	0	0	24	16	#NULL!	#NULL!	347.3	6.06	0.87	0.82	4.66	4000	42	4.27	9.83607
528	1	1	32	0	0	71	118	80	0	1	0	0	0	10	13	7.57	121	247	5.05	1.76	0.67	3.52	1890	41	1.41	29.078
529	1	1	66	1	0	71	188	113	1	1	0	0	0	41	45	5.55	99	277.1	5.35	1.19	1.17	3.6	22030	41	1.62	25.3086
530	1	1	58	0	0	73	168	104	0	1	0	0	0	23	32	5.17	97	354	5.97	1.18	1.2	4.1	4160	40	1.44	27.7778
531	1	1	54	0	0	73	170	103	0	1	1	0	0	28	29	7.54	109	315	5.19	0.95	1.33	3.38	2860	40	1.13	35.3982
532	1	1	60	0	0	95	119	80	0	0	1	0	0	15	9	#NULL!	225	#NULL!	#NULL!	#NULL!	#NULL!	#NULL!	4710	40	0.83	48.1928
533	1	1	56	1	0	95	125	82	0	0	0	0	0	14.23	14.94	7.22	107.92	374.62	2.89	0.89	0.81	1.82	#NULL!	39.58	2.95	13.4169
534	1	0	64	0	0	83	154	106	0	1	1	0	0	7	10	11.4	168	486	4.52	3.49	0.99	2.75	1830	39	1.07	36.4486
535	1	1	49	0	0	110	177	89	0	1	1	0	0	28	27	12.62	164	648	5.65	1.3	1.03	4.03	3800	39	0.85	45.8824
536	1	1	52	1	0	70	175	107	0	1	0	1	0	19	11	2.76	88	442.6	4.85	1.7	1.04	3.15	#NULL!	39	1.55	25.1613
537	1	1	54	0	0	83	180	108	1	1	0	0	0	25	27	#NULL!	#NULL!	350.2	4.4	1.01	1	3.04	1710	37	2.01	18.408
538	1	1	64	0	0	110	158	98	1	1	0	0	0	17	25	4.45	89	188	#NULL!	#NULL!	#NULL!	#NULL!	5560	37	1.06	34.9057
539	1	0	53	0	0	70	163	93	1	1	0	0	0	15	18	5.91	75	309	6.03	1.16	1.56	3.75	170	37	1.61	22.9814
540	1	1	63	0	0	77	182	98	0	1	0	0	0	20	43	7.38	127	383	3.26	0.85	1.33	1.7	2970	37	0.46	80.4348
541	1	1	62	1	1	70	156	84	1	1	0	0	0	34	63	5.27	110	398.1	2.07	0.75	0.98	1.06	810	37	1.11	33.3333
542	1	1	29	0	1	77	132	73	0	1	0	0	0	18	16	5.94	81	652.1	4.47	3.24	0.84	2.9	#NULL!	37	0.73	50.6849
543	1	1	41	1	0	70	209	136	0	1	0	0	0	20.38	12.9	8.18	237.41	369.61	5.17	1.27	1.38	3.27	#NULL!	36.63	0.75	48.84
544	1	1	57	0	0	78	180	88	0	1	1	1	0	19.62	16.94	6.64	121.5	703.39	5.69	2.13	1.09	3.63	#NULL!	36.05	2.05	17.5854
545	1	1	61	0	0	78	225	132	0	1	0	0	0	27	37	6.51	214	508	4.38	2.34	0.72	2.85	4010	36	0.85	42.3529
546	1	1	50	0	0	77	165	91	0	1	0	0	0	20	23	9	104	346	4.23	0.61	1.48	2.54	3260	36	0.67	53.7313
547	1	0	69	0	0	74	182	102	0	1	1	0	0	22.99	17.5	7.31	85.2	274.95	5.89	1.26	1.51	3.99	#NULL!	35.94	1.48	24.2838
548	1	1	39	0	0	77	146	80	0	0	0	0	0	84.66	40.45	12.58	182.29	#NULL!	#NULL!	#NULL!	#NULL!	#NULL!	#NULL!	35.89	3.82	9.39529
549	1	1	59	1	0	74	163	92	1	1	0	0	0	26.14	35.23	10.17	126.83	389.84	4.35	0.78	0.88	2.86	1540	35.82	0.54	66.3333
550	1	1	67	0	0	73	218	94	0	1	0	1	0	19	19	4.7	86	199	4.59	1.32	0.88	2.81	3650	35	0.68	51.4706
551	1	1	38	1	1	73	183	112	0	1	0	0	0	20.7	25.56	7.22	79.5	445.82	4.05	2.56	0.87	2.62	#NULL!	34.87	0.88	39.625
552	1	1	45	1	0	58	193	90	1	1	0	0	0	29.92	21.88	5.91	111.52	447.21	4.49	0.88	1.15	2.93	#NULL!	34.81	0.43	80.9535
553	1	0	56	0	0	65	228	123	1	1	1	1	0	15	19	14.36	218	544.2	4.77	1.27	1.09	3.12	2700	34	0.76	44.7368
554	1	1	54	1	0	98	170	96	1	1	0	1	0	17.94	14.42	7.09	4.53	84.25	0.73	5.13	0.61	1.12	21090	33.99	0.95	35.7789
555	1	1	51	0	0	2	208	118	1	1	0	0	0	28.45	16.86	5.26	106.74	301.35	#NULL!	#NULL!	#NULL!	#NULL!	#NULL!	33.33	0.79	42.1899
556	1	1	56	1	1	58	174	114	1	1	0	0	0	15.3	13.19	6.16	85.54	336.47	5.73	1.2	1.19	3.81	#NULL!	33.15	0.92	36.0326
557	1	1	50	0	0	65	212	121	0	1	0	0	0	68	53	13.03	190	529	4.4	0.82	1.33	2.81	18640	33	1.1	30
558	1	1	73	0	0	98	134	74	0	1	0	0	0	18	19	6.67	114	421.9	3.58	0.63	0.75	2.39	#NULL!	32	1.39	23.0216
559	1	1	52	0	0	2	144	101	0	1	1	0	0	20	29	11.65	116	413	3.42	1.42	0.82	2.27	#NULL!	32	3.23	9.90712
560	1	1	69	0	0	76	138	77	0	1	0	0	0	19	18	5.63	103	413.9	3.84	0.93	1.01	2.58	280	32	2.1	15.2381
561	1	1	51	0	0	75	180	105	1	1	0	0	0	15	16	6.82	96	377	6.03	1.62	0.9	4.45	6520	32	2.49	12.8514
562	1	1	41	0	0	82	138	89	0	1	0	0	0	26.52	37.73	3.02	82.17	330.32	4.18	0.81	0.99	2.55	2640	31.98	0.62	51.5806
563	1	1	77	1	0	76	219	113	0	1	1	0	0	18.93	21.2	13.5	8.11	109.28	1.39	3.27	0.62	0.87	#NULL!	31.79	0.85	37.4
564	1	1	70	0	0	75	110	70	1	0	1	0	0	17	11	5.07	86	425.3	5.15	3.43	0.86	3.43	1650	31	2.86	10.8392
565	1	1	45	0	0	82	100	60	0	1	0	0	0	21	37	5.18	115	410	6.01	1.01	1.49	4.26	#NULL!	31	1.95	15.8974
566	1	1	70	0	0	96	172	117	1	1	0	0	0	22	22	14.72	178	468	6.79	0.97	1.67	4.26	19110	31	1.08	28.7037
567	1	1	62	0	0	93	184	106	1	1	0	0	0	21	10	6.81	111	360	5.65	1.55	1.43	3.62	840	31	1.16	26.7241
568	1	1	43	0	1	96	158	109	0	1	0	0	0	12	11	4.16	85	371	4.24	0.96	1.18	2.39	#NULL!	31	1.26	24.6032
569	1	1	67	0	0	93	165	105	0	1	0	0	0	17	16	11.76	162	684.2	4.59	0.6	1.13	3.09	2610	31	0.55	56.3636
570	1	1	73	0	0	108	170	100	0	1	0	0	1	24	19	6.15	120	427.3	3.16	0.75	1.05	1.95	2020	31	1.78	17.4157
571	1	1	74	0	0	65	182	116	0	1	0	0	0	22	20	10.8	133	#NULL!	4.57	1.09	1.39	2.87	38810	31	0.95	32.6316
572	1	1	65	1	0	108	182	115	1	1	0	0	0	22.03	20.8	3.82	91.81	598.17	3.75	1.8	0.78	2.44	#NULL!	30.87	1.85	16.6865
573	1	0	72	0	0	65	160	103	1	1	1	0	0	16	17	5.12	83	314	5.17	1.57	1	3.55	2340	30	2.43	12.3457
574	1	1	71	0	0	59	130	80	0	0	0	0	0	21	18	4.67	93	350	5.77	0.88	1.26	3.91	3540	30	0.85	35.2941
575	1	0	63	0	0	88	150	80	0	1	0	0	1	24	20	#NULL!	#NULL!	#NULL!	#NULL!	#NULL!	#NULL!	#NULL!	7330	30	1.11	27.027
576	1	1	92	0	0	59	110	56	0	0	0	1	0	19	10	#NULL!	#NULL!	#NULL!	#NULL!	#NULL!	#NULL!	#NULL!	5060	30	1.12	26.7857
577	1	1	65	0	1	88	117	77	0	1	0	0	0	15	10	13.22	196	514.9	3.68	1.58	0.75	2.35	#NULL!	30	1.35	22.2222
578	1	1	57	0	0	80	187	123	0	1	0	0	0	18.18	15.92	7.29	122.11	479.25	4.54	1.55	0.83	2.8	#NULL!	30	1.5	20
579	1	1	58	1	1	82	123	75	0	1	1	0	0	18.33	12.88	7.19	64.51	564.82	4.7	0.91	1.09	2.95	3420	29.8	2	14.9
580	1	1	70	0	0	100	118	87	0	0	0	0	0	20.3	18.57	4.96	97.51	424.26	3.6	1.6	0.99	2.15	2730	29.71	1.02	29.1275
581	1	0	50	0	0	76	140	85	0	1	0	0	0	21.45	19.62	6.11	75.24	394.93	5.11	1.36	1.16	3.42	14540	29.53	0.61	48.4098
582	1	1	58	1	0	74	137	78	0	1	0	0	0	54.73	60.33	5.18	90.07	662.85	4.86	1.02	0.68	3.25	4830	29.38	1.59	18.478
583	1	1	52	0	0	70	127	60	0	1	0	0	0	19	32	6.45	85	432	4.82	1.56	0.96	3.26	1080	29	2.23	13.0045
584	1	1	46	0	0	89	115	72	0	1	0	0	0	19	15	16.97	409	715	4.13	1.81	1.18	2.81	1600	29	3.14	9.23567
585	1	1	58	0	0	85	187	98	0	1	0	0	0	18	26	10.24	106	347	4.38	0.54	1.15	2.36	10100	29	0.85	34.1176
586	1	1	69	1	0	82	128	53	0	1	0	0	0	26	26	11.63	167	509.2	4.24	1.08	1.18	2.53	6160	29	1.39	20.8633
587	1	1	60	0	0	65	153	93	1	1	0	0	0	15.41	13.98	8.4	175.99	363.8	4.05	0.76	1	2.4	7920	29	1.11	26.1261
588	1	1	41	0	0	98	170	85	0	1	0	0	0	15.44	16.71	4.73	93.38	387.47	4.25	1.33	0.82	2.8	#NULL!	28.97	1.88	15.4096
589	1	1	57	0	0	89	136	80	1	1	0	0	0	22	22	4.8	91	414	3.48	1.12	1.11	2.13	#NULL!	28	1.83	15.3005
590	1	1	46	0	0	60	86	52	1	1	0	0	0	36	20	14.23	297	564	4.94	2.15	0.92	3.67	3230	28	1.83	15.3005
591	1	1	52	0	0	84	122	58	1	1	0	1	0	14	8	8.99	126	550	4.38	1.33	1.27	2.71	4650	28	1.76	15.9091
592	1	1	57	0	0	72	157	95	1	1	0	0	0	23	19	4.37	83	348	3.33	0.53	0.99	2.25	3460	28	0.88	31.8182
593	1	1	68	0	0	126	211	115	1	1	0	0	0	19	14	6.99	149	460	4.5	0.79	0.65	3.25	15250	28	0.78	35.8974
594	1	0	64	0	0	91	120	80	1	1	1	0	0	25	19	4.51	109	383.2	5.46	7.73	0.71	2.94	#NULL!	28	3.19	8.77743
595	1	1	43	0	0	72	191	116	1	1	0	0	0	15	16	9.24	146	580.2	6.33	1.82	1.05	4.37	600	28	0.82	34.1463
596	1	1	72	0	0	80	158	92	0	1	0	0	0	18	10	3.97	72	224.6	4.15	0.62	1.13	2.69	1270	28	2.13	13.1455
597	1	0	55	0	0	68	190	109	0	1	0	0	0	10	13	8.41	108	468.1	4.59	1.13	1.26	2.8	2640	28	1.9	14.7368
598	1	1	51	1	0	68	135	80	0	0	0	0	0	24	30	7.78	112	495.5	4.21	0.96	1.27	2.5	#NULL!	28	1.56	17.9487
599	1	0	54	0	0	80	175	113	0	1	0	0	0	21.3	12.59	7.08	86.65	282.99	3.72	1.02	0.78	2.45	#NULL!	27.59	0.76	36.3026
600	1	1	68	0	0	55	126	84	0	0	0	1	0	124.33	42.59	14.11	206.34	486.99	4.45	1.26	1	3.08	5260	27.19	1.78	15.2753
601	1	1	37	0	0	94	124	76	0	1	0	0	0	22	26	4.96	105	390	2.86	1.53	0.75	1.84	#NULL!	27	2.62	10.3053
602	1	1	41	0	1	65	153	92	0	1	0	0	0	24	14	5.11	97	242	3.74	0.86	1.11	2.21	#NULL!	27	0.97	27.8351
603	1	1	67	0	0	100	177	104	1	1	0	0	0	19	16	3.6	77	291	4	1.24	0.96	2.47	710	27	1.29	20.9302
604	1	1	49	0	0	90	198	103	1	1	0	0	0	10	13	15.19	160	508	4.85	2.65	1.27	2.79	9130	27	0.93	29.0323
605	1	0	48	0	0	93	119	71	0	0	0	0	0	25	20	8.67	77	333.7	3.87	0.71	1.42	2.13	2180	27	1.68	16.0714
606	1	1	64	0	0	68	182	129	0	1	0	0	1	12	10	15.15	203	368.4	4.98	1.51	1.61	2.99	9510	27	0.66	40.9091
607	1	0	51	0	0	80	158	97	1	1	0	0	0	93	46	4.63	88	240.4	3.85	0.56	1.78	2.19	4000	27	0.48	56.25
608	1	0	79	0	0	71	217	100	1	1	0	0	0	18	13	6.84	83	531.5	5.46	0.96	1.22	3.7	1080	27	1.72	15.6977
609	1	1	81	1	0	78	162	87	0	1	0	0	0	22.24	10.85	7.49	94.25	237.83	4.78	0.43	1.5	3.06	#NULL!	26.93	0.88	30.6023
610	1	1	50	1	0	67	150	91	0	1	0	0	0	23.14	22.27	5.42	77.89	356.95	4.46	0.67	1.36	2.64	#NULL!	26.57	0.93	28.5699
611	1	1	69	1	0	82	150	80	1	0	0	0	0	24.49	20.83	4.07	94.23	389.94	5.08	1.03	1.11	3.46	14310	26.56	0.71	37.4085
612	1	1	72	1	0	76	181	120	0	1	0	0	0	28.26	18.29	10.8	120.91	377.72	3.32	0.45	0.87	2.32	#NULL!	26.47	0.47	56.3191
613	1	0	50	0	0	118	105	63	0	1	1	0	0	15.97	10.18	3.22	78.28	317.31	4.74	1.69	0.92	3.17	1450	26.25	1.82	14.4231
614	1	1	41	1	1	50	179	106	1	1	0	0	0	14.9	8.63	7.83	117.82	456.14	5.61	2.09	1.12	3.38	#NULL!	26.17	1.15	22.7565
615	1	1	53	0	0	72	120	80	1	1	0	0	0	13	16	9.28	158	675	3.79	2.07	0.69	2.51	480	26	1.84	14.1304
616	1	1	72	0	0	75	150	82	0	1	1	1	0	17	19	8	127	513	4.85	1.81	0.82	3.34	1230	26	1.59	16.3522
617	1	1	60	0	0	74	130	80	1	1	0	0	0	30	33	5.77	132	382	4.84	0.95	1.37	3.11	#NULL!	26	2.69	9.66543
618	1	1	59	0	0	51	130	80	1	1	0	0	0	39	18	9.29	215	566.2	2.78	0.69	0.47	2.05	4630	26	0.84	30.9524
619	1	1	37	0	0	94	226	126	1	1	0	0	0	73	64	12.22	175	475	3.78	1.76	1.24	2.08	1600	26	1.31	19.8473
620	1	1	69	0	0	67	207	95	1	1	0	1	0	18	15	4.87	107	523	4.92	1.89	0.8	3.46	500	26	1.65	15.7576
621	1	0	59	0	0	88	94	48	0	0	0	0	0	5346	2312	11.16	204	739.6	2.18	1.5	0.28	1.59	4000	26	2.75	9.45455
622	1	1	47	0	0	68	169	92	0	1	0	0	1	36	49	3.61	83	297.6	5.44	1.26	0.98	3.85	180	26	1.35	19.2593
623	1	1	81	1	0	88	184	125	0	1	0	0	0	19.61	11.89	6.87	115.31	300.93	5.06	0.55	1.74	2.91	#NULL!	25.92	0.76	34.1053
624	1	1	69	0	0	58	137	68	0	1	0	0	0	14.85	12.7	9.58	102.7	360.21	3.6	1.51	0.68	2.38	4640	25.82	1.26	20.4921
625	1	1	66	1	0	101	184	108	0	1	0	1	0	16.44	9.13	5.98	89.61	425.06	6.8	0.93	1.18	4.25	#NULL!	25.81	1.81	14.2597
626	1	0	52	0	0	68	140	98	0	1	0	0	1	13.11	4.01	5.36	62.66	179.29	5	1.73	0.85	3.14	10180	25.81	0.98	26.3367
627	1	1	36	1	0	68	195	124	1	1	0	0	0	12.33	12.73	5.84	111.23	576.96	4.05	1.01	1.05	2.62	4190	25.78	1.77	14.565
628	1	1	79	1	0	57	159	102	1	1	1	0	0	13.23	9.89	1.67	6.65	5.52	211.45	3.57	0.82	1.52	2180	25.44	0.86	29.5814
629	1	1	59	1	1	62	148	86	0	0	0	0	0	10.38	9.29	11.24	111.93	405.17	5.45	1.92	1.07	3.36	3730	25.33	0.93	27.2366
630	1	1	41	1	0	105	169	99	0	1	0	0	0	31.25	36.97	4.42	83.54	408.89	4.49	0.97	0.92	2.91	#NULL!	25.33	1.01	25.0792
631	1	1	66	0	0	96	149	89	1	1	0	0	0	16	10	#NULL!	#NULL!	492.6	5.58	1.08	1.08	3.96	#NULL!	25	1.79	13.9665
632	1	1	77	0	0	78	130	85	0	1	0	0	0	15	4	9.91	172	472	3.94	0.81	1.15	2.49	4060	25	1.64	15.2439
633	1	1	48	0	1	67	200	100	0	1	0	0	0	24	15	2.4	91	242	3.48	0.49	1.36	2	2190	25	1.21	20.6612
634	1	1	63	1	0	119	210	125	0	1	0	0	0	13	19	4.9	114	306	3.86	1.31	0.63	2.67	2000	25	1.29	19.3798
635	1	1	62	1	0	73	146	87	1	0	0	0	0	15	14	7.87	105	416	4.86	2.11	1.08	3.14	6950	25	1.71	14.6199
636	1	1	72	0	0	75	186	99	0	0	0	0	0	23	19	8.23	91	152	5.08	0.78	1.27	3.41	#NULL!	25	1.03	24.2718
637	1	1	41	1	0	104	114	75	1	0	0	0	0	15	13	3.75	102	325	5.65	1.56	0.91	4.06	6220	25	2.47	10.1215
638	1	1	87	0	0	62	262	137	0	1	0	0	0	20	17	7.69	178	497.4	5.23	1.05	1.36	3.42	#NULL!	25	0.48	52.0833
639	1	1	77	1	0	76	194	110	0	1	0	0	0	18	15	5.75	98	325	4.75	0.57	1.39	3.17	9920	24	4.35	5.51724
640	1	1	68	0	0	80	145	75	0	1	0	0	0	22	14	9.93	112	484	5.83	2.41	0.85	3.84	4450	24	0.87	27.5862
641	1	1	59	0	0	65	210	116	0	1	0	0	0	24	13	6.32	84	190	4.41	0.74	1.46	2.82	490	24	0.51	47.0588
642	1	1	53	0	0	78	170	104	0	1	0	0	0	26	16	8.53	133	#NULL!	4.78	0.75	1.8	2.75	12180	24	0.73	32.8767
643	1	1	52	0	0	98	182	106	0	1	0	0	0	41	31	9.04	137	#NULL!	3.13	0.62	0.93	1.93	6270	24	0.49	48.9796
644	1	1	60	0	0	104	176	111	0	1	0	1	1	15	5	5.44	75	440.2	3.94	0.97	0.95	2.58	#NULL!	24	2.28	10.5263
645	1	1	59	1	1	58	151	93	1	1	0	0	0	18.06	11.98	5.88	80.99	250.74	5.63	0.72	1.4	3.57	61470	23.75	0.39	60.8974
646	1	1	66	0	0	75	155	133	1	1	0	0	0	31	26	16.1	170	485.8	2.74	1.57	0.43	1.87	2600	23	1.37	16.7883
647	1	1	68	1	1	98	176	83	1	0	0	0	0	1588	635	24.08	414	779.6	5.99	1.61	1.62	3.54	#NULL!	23	0.87	26.4368
648	1	1	58	1	0	62	160	80	1	1	0	0	0	5.432	7.24	0.98	4.3	0.79	2.67	21.68	#NULL!	#NULL!	#NULL!	23	0.79	29.1139
649	1	1	67	0	0	84	181	120	0	1	0	0	0	67.13	32.73	11.12	136	471.51	4.1	0.69	1.44	2.45	32770	22.95	0.33	69.5455
650	1	1	64	1	1	118	193	81	0	1	0	1	0	12.93	7.72	9.65	178.23	390.13	4.49	1.22	0.93	2.74	#NULL!	22.95	2.01	11.4179
651	1	1	36	1	0	112	207	137	0	1	0	0	0	16.61	13.13	10.17	117.43	604.2	3.93	2.21	0.92	2.06	#NULL!	22.54	1.56	14.4487
652	1	1	61	0	0	74	193	96	0	1	1	1	0	15.29	10.84	4.81	81.05	340.99	4.16	0.87	0.9	2.86	2220	22.24	1.52	14.6316
653	1	1	68	0	0	78	98	68	0	1	0	0	0	17	17	#NULL!	#NULL!	#NULL!	#NULL!	#NULL!	#NULL!	#NULL!	#NULL!	22	2.22	9.90991
654	1	1	69	0	0	87	200	120	0	1	0	0	0	20	25	6.62	151	508.1	4.74	1.68	1.05	3.2	#NULL!	22	1.26	17.4603
655	1	1	62	0	0	62	114	88	0	1	0	0	0	17	14	4.09	104	586	4.83	1.6	1.02	3.35	#NULL!	22	3.08	7.14286
656	1	0	68	0	0	60	204	87	0	1	0	0	0	15	13	7.47	101	465.4	4.95	2.02	0.79	3.44	760	22	1.03	21.3592
657	1	1	68	0	0	95	170	109	0	1	0	0	0	21	17	5.7	104	294	5.73	0.7	1.07	4.06	5520	22	0.78	28.2051
658	1	1	79	0	0	74	170	100	0	1	0	0	0	26	11	9.01	112	234.5	4.37	0.6	1.72	2.53	2090	22	0.32	68.75
659	1	1	42	0	0	80	207	97	0	1	0	0	0	13	13	5.12	94	333	5.01	1.09	1.01	3.42	12890	22	0.82	26.8293
660	1	1	46	0	0	85	168	78	0	1	0	0	0	30	22	5.23	126	393	3.89	1.22	0.97	2.4	3080	22	0.89	24.7191
661	1	1	61	1	1	50	158	81	0	1	0	0	0	15.92	12.19	7.89	8.6	145.55	1.35	3.9	1.04	1.26	#NULL!	22	1.05	20.9524
662	1	1	54	1	0	86	180	100	0	1	0	0	0	26.31	17.46	5.61	5.9	100	0.88	3.89	2.72	0.7	#NULL!	21.55	0.57	37.807
663	1	1	57	0	0	75	107	66	0	1	0	0	0	14.05	10.97	5.8	90.05	356.54	3.67	0.6	0.84	2.23	#NULL!	21.48	4.17	5.15108
664	1	1	59	1	0	82	181	107	0	1	1	1	0	16.36	11.57	9.99	130.36	451.38	5.1	1.06	1.18	3.3	4910	21.35	1.01	21.1386
665	1	1	54	0	0	118	208	95	0	1	0	0	0	31	24	13.77	335	639	4.45	1.55	0.8	2.83	9250	21	0.57	36.8421
666	1	0	52	0	0	78	219	108	0	1	0	0	0	20	16	6.87	105	335	5.75	1.55	1.21	3.72	7800	21	1.14	18.4211
667	1	1	81	0	0	116	177	96	0	1	0	0	0	19	10	#NULL!	#NULL!	270	3.43	0.64	1.33	2.18	4000	21	0.76	27.6316
668	1	1	57	0	0	70	174	94	1	1	0	0	0	11	10	4.67	90	349	5.73	1.51	1.12	3.8	1700	21	1.04	20.1923
669	1	0	41	0	0	99	209	118	1	1	0	0	0	27	14	6.77	104	457.7	5.42	0.79	1.53	3.33	#NULL!	21	0.88	23.8636
670	1	0	34	0	0	92	173	113	0	1	0	0	0	13	14	#NULL!	#NULL!	376.9	4.26	0.89	1.1	2.61	#NULL!	21	1.81	11.6022
671	1	1	45	0	0	77	131	65	0	1	0	0	0	19.62	16.96	5.85	76.23	323.73	4.49	1.6	1.06	2.71	3100	20.99	2.25	9.32889
672	1	0	73	1	1	80	160	83	0	1	0	0	0	14.39	11.58	5.25	3.02	53.93	0.73	4.02	0.86	1.04	#NULL!	20.68	1.44	14.3611
673	1	1	81	0	1	76	130	85	0	1	0	0	0	27	10	8.5	198	496	4.05	1.81	0.85	2.72	10000	20	1.08	18.5185
674	1	1	82	0	1	83	176	99	1	0	0	0	0	23	14	4.78	93	259	4.64	0.6	1.08	3.12	6980	20	0.91	21.978
675	1	1	55	0	1	95	161	95	0	1	0	0	0	11	10	8.99	109	368	6.26	0.92	1.48	4	4000	20	1.1	18.1818
676	1	0	57	1	1	76	153	77	0	1	0	0	0	14	11	8.69	98	463.6	4.78	1.12	0.98	2.96	4000	20	1.23	16.2602
677	1	1	66	0	1	61	139	89	1	1	0	0	1	19	9	5.5	119	358.7	4.28	0.29	0.89	3.08	#NULL!	20	0.81	24.6914
678	1	1	67	0	0	69	184	104	1	1	0	0	0	20	13	7.93	157	250.5	4.4	0.98	1.21	2.94	6209	20	1.16	17.2414
679	1	1	36	0	0	84	160	133	1	1	0	0	0	15	18	6.14	87	434.9	5.28	0.84	1	3.73	#NULL!	20	1.25	16
680	1	1	81	1	0	90	173	99	1	1	0	0	0	18.09	18.41	5.36	6.47	77.68	1.25	4.35	0.7	0.96	#NULL!	19.31	0.76	25.4079
681	1	1	59	1	0	72	156	105	0	0	0	0	0	26.72	18.32	6.84	8.54	126.54	1.1	4.99	0.93	1.18	#NULL!	19.16	0.94	20.383
682	1	0	67	0	0	75	197	105	0	1	0	1	0	26	24	6.44	81	285	6.47	1.53	1.31	4.15	#NULL!	19	1.25	15.2
683	1	1	62	0	0	84	185	100	0	1	0	0	0	28	17	5.15	120	498	4.98	1.18	1.35	3.24	9020	19	0.96	19.7917
684	1	1	69	0	0	95	177	89	0	1	0	0	0	26	21	6.7	96	407	3.19	0.66	0.93	1.88	6790	19	1.14	16.6667
685	1	1	72	0	0	102	160	80	0	1	0	0	0	17	19	7.13	145	417	3.77	1.25	0.87	2.56	4010	19	1.23	15.4472
686	1	1	44	1	0	94	202	116	0	1	0	0	0	17.28	9.63	12.75	197.7	364.77	4.48	1.31	1.11	2.62	#NULL!	18.8	0.5	37.6
687	1	1	66	0	0	98	180	110	0	1	0	0	0	30.51	14.03	6.97	101.09	393.27	3.86	2.27	1.09	2.37	#NULL!	18.42	1.1	16.7455
688	1	1	57	1	1	64	138	78	1	1	0	1	0	27.31	16.87	5.18	73.54	432.61	4.82	0.62	1.23	3.27	#NULL!	18.24	0.84	21.7143
689	1	1	74	0	0	75	128	68	0	1	0	0	0	19	10	#NULL!	#NULL!	570.8	4.03	0.67	1.26	2.47	#NULL!	18	0.72	25
690	1	0	59	1	0	70	162	102	0	1	0	0	0	18	16	4.08	86	281	5.11	2.22	1.01	3.35	4000	18	1.52	11.8421
691	1	1	80	0	0	70	156	98	0	1	0	0	0	20	17	6.46	94	334.6	4.76	1.13	1.11	3.31	3180	18	0.57	31.5789
692	1	1	55	0	0	90	170	108	0	1	0	0	0	13	12	4.71	116	250.1	3.79	1.26	1.21	2.34	1220	18	0.86	20.9302
693	1	0	67	0	0	79	130	61	0	1	0	1	0	21	17	6.43	77	397.1	5.1	1.49	1.27	3.5	3330	18	1.02	17.6471
694	1	1	66	0	0	98	218	98	0	1	0	0	0	24	8	10.31	230	426.9	4.76	1.23	1.55	2.78	#NULL!	18	1.27	14.1732
695	1	1	54	1	0	57	156	107	0	1	0	1	0	19	15	7.2	150	599.8	4.38	0.87	1.26	2.58	8840	18	0.99	18.1818
696	1	1	64	1	1	85	177	100	0	1	0	0	0	11.54	9.57	6.88	119.48	439.29	3.9	1.17	1.09	2.4	#NULL!	17.92	1.25	14.336
697	1	0	53	0	0	85	122	59	0	1	0	0	0	14.61	16.24	5.59	54.96	221.02	4.66	0.72	1.31	2.82	#NULL!	17.8	1.33	13.3835
698	1	1	53	1	0	72	180	100	0	1	0	1	0	28.04	22.75	8.89	124.72	#NULL!	3.8	1.39	0.84	2.33	27330	17.8	0.58	30.6897
699	1	0	45	0	0	45	185	109	0	1	0	0	0	19.11	13.48	7.65	86.43	380.54	4.5	0.57	1.53	2.66	#NULL!	17.76	2.39	7.43096
700	1	0	33	0	0	74	132	90	0	1	0	0	0	15.66	16.63	3.52	54.97	326.69	4.09	2.01	0.78	2.86	#NULL!	17.73	1.81	9.79558
701	1	1	66	1	0	76	156	103	0	1	0	0	0	33.15	22.49	15.51	129.83	408.4	4.11	0.95	1.21	2.54	#NULL!	17.46	1.59	10.9811
702	1	1	47	1	1	88	153	71	0	1	0	0	0	18.5	9.36	10.16	16.68	367.36	2.43	4.57	0.87	1.51	#NULL!	17.29	0.2	86.45
703	1	1	86	1	0	85	156	94	1	0	0	0	0	15.57	8.88	6.81	8.76	144.96	1.33	5.19	1.2	1.14	5830	17.24	0.9	19.1556
704	1	1	65	0	0	67	93	62	0	1	0	0	0	13.62	6	11.53	144.95	422.67	5.62	1.86	1.26	3.5	#NULL!	17.13	2.06	8.31553
705	1	1	45	0	0	60	206	104	1	1	1	1	0	683	970	17.47	212	519	6.13	2.14	1.07	4.09	5260	17	1.77	9.60452
706	1	1	51	0	0	92	157	99	0	1	0	0	0	13	13	5.18	106	275	3.03	0.71	0.94	1.75	3330	17	1.13	15.0442
707	1	1	65	0	0	71	162	90	1	1	0	0	0	15	15	6.15	155	624	4.51	0.66	1.27	2.83	4000	17	0.65	26.1538
708	1	0	47	0	0	82	249	128	0	1	0	0	0	15	16	7.5	166	326	3.93	0.6	1.2	2.44	3100	17	0.41	41.4634
709	1	1	65	0	0	58	150	89	0	1	0	0	0	23	18	4.33	90	491	5.65	0.58	1.46	3.69	2430	17	0.8	21.25
710	1	1	56	0	0	78	172	99	0	1	0	0	0	23	15	14.67	270	537	5.08	0.96	2.01	2.61	4000	17	1.47	11.5646
711	1	0	55	0	0	101	148	96	1	1	1	0	0	20	16	7.34	74	277.6	3.85	0.43	1.53	2.25	2420	17	0.55	30.9091
712	1	1	52	0	1	95	139	74	1	1	0	1	0	18	17	5.94	103	313.1	5.29	0.62	1.04	3.65	1840	17	0.65	26.1538
713	1	1	58	0	0	70	146	77	0	1	0	0	0	22.08	22.45	10.37	134.1	307.62	4.06	0.61	1.36	2.17	#NULL!	16.94	0.95	17.8316
714	1	1	39	0	0	82	177	107	0	1	0	0	0	11.51	10.68	8.16	141.43	580.39	3.74	1.37	1.34	2.17	#NULL!	16.76	1.51	11.0993
715	1	1	57	1	1	80	219	124	0	1	1	0	0	13.76	7.84	7.59	8.74	120.5	1.33	4.46	0.81	1.51	#NULL!	16.67	0.79	21.1013
716	1	1	76	1	0	100	136	75	0	1	0	0	0	32.18	18.89	9.41	140.76	533.49	2.88	0.82	1.11	1.63	#NULL!	16.55	3.42	4.83918
717	1	1	71	1	1	60	112	65	0	1	0	0	0	18.72	9.73	9.18	146.3	#NULL!	3.55	0.51	1.5	1.84	#NULL!	16.31	1	16.31
718	1	1	53	0	0	75	147	86	1	1	0	0	0	13	20	4	90	288	3.95	0.8	1.21	2.42	960	16	0.94	17.0213
719	1	1	63	1	0	72	171	65	0	1	0	0	0	18	17	5.24	75	252	4.87	0.49	1.19	3.2	4310	16	1.29	12.4031
720	1	1	72	0	0	68	177	116	0	1	0	0	0	20	12	5.2	124	429	4.54	1.3	1.02	3.08	22620	16	0.52	30.7692
721	1	1	67	1	1	95	162	114	0	1	0	0	0	22	15	13.93	196	490.8	4	1.67	0.95	2.34	6050	16	0.77	20.7792
722	1	1	54	1	1	103	211	118	0	1	0	0	0	15.43	15.19	8.64	8.87	136.71	1.07	3.51	0.79	1.14	#NULL!	15.85	0.96	16.5104
723	1	1	77	1	0	87	187	89	1	1	0	0	0	19.58	11.62	8.38	129.17	314.4	4.25	0.75	1.13	2.86	5310	15.79	1.57	10.0573
724	1	1	45	1	0	73	196	118	0	1	0	0	0	14.92	15.65	6.88	88.37	349.68	3.32	0.57	1.35	#NULL!	#NULL!	15.77	0.95	16.6
725	1	1	43	0	0	64	210	103	0	1	0	0	0	17.35	14.02	8.41	7.76	113.57	0.77	3.61	0.56	1.48	#NULL!	15.08	0.68	22.1765
726	1	1	57	0	0	78	162	83	0	1	0	0	0	19	12	3.65	77	174	4.5	0.51	1.74	2.71	4920	15	0.84	17.8571
727	1	0	41	0	0	2	148	99	0	1	0	0	0	15.37	14.51	3.67	69.36	310.11	4.6	0.99	1.38	2.72	7450	14.94	0.78	19.1538
728	1	1	56	1	0	80	151	75	0	1	0	0	0	13.03	8.33	3.05	66.8	284.45	5.34	0.78	1.56	2.96	#NULL!	14.24	0.99	14.3838
729	1	1	66	1	0	74	181	94	0	1	0	1	0	17.07	11.17	9.97	6.2	135.69	1.13	3.69	0.6	1.11	#NULL!	14.23	0.4	35.575
730	1	0	52	0	0	78	192	116	0	1	0	0	0	18	17	6.97	89	317	4.32	0.91	1.11	2.37	3530	14	1.77	7.9096
731	1	1	67	0	0	68	119	59	0	0	0	0	0	13	9	5.16	136	321	3.87	0.9	1.02	2.52	4340	14	0.86	16.2791
732	1	1	68	0	0	56	155	82	0	1	0	0	0	13	5	25.19	374	529	3.81	2.14	0.65	2.58	4000	14	0.45	31.1111
733	1	1	58	0	1	70	115	81	1	0	0	0	0	51	12	8.81	125	352.7	3.01	1.47	0.76	1.84	10440	14	1.19	11.7647
734	1	1	65	0	1	58	208	107	0	1	0	0	0	18.04	11.5	4.91	94.12	413.6	4.7	0.68	1.07	2.89	2240	13.95	0.86	16.2209
735	1	1	69	1	0	74	173	91	1	1	0	0	0	23.2	15.7	8.58	116.62	381.64	3.11	0.49	1	1.88	#NULL!	13.24	0.45	29.4222
736	1	1	60	0	0	82	120	73	1	1	0	0	0	12	10	4.46	98	333	3.23	0.61	1.19	2.02	#NULL!	13	1.52	8.55263
737	1	1	49	0	0	67	197	118	1	1	0	0	0	9	12	7.61	125	308	5.55	0.87	1.55	3.33	4810	13	1.7	7.64706
738	1	0	52	0	0	79	209	112	1	1	1	0	0	26	18	7.18	89	378	4.67	0.58	1.77	2.7	4090	13	0.95	13.6842
739	1	0	83	0	0	74	188	108	0	1	0	0	0	17	9	6.14	93	468.3	5.37	1.19	1.28	3.45	2800	13	1.84	7.06522
740	1	1	73	0	0	77	116	75	0	1	0	0	0	20	16	5.91	94	389.7	3.64	0.71	0.82	2.66	2700	13	0.7	18.5714
741	1	1	68	0	0	72	125	95	0	1	0	0	0	29	23	15.17	217	597	4.61	1.13	1.61	2.59	17840	13	1.21	10.7438
742	1	1	74	1	0	62	135	84	0	1	0	0	0	9.34	4.33	6.96	102.64	465.22	3.8	0.91	0.94	2.26	#NULL!	12.9	0.64	20.1562
743	1	0	38	0	0	76	165	85	0	1	0	0	0	15.99	12.16	5.25	81.88	448.74	3.83	1.12	0.93	2.22	#NULL!	12.46	0.99	12.5859
744	1	1	44	0	0	59	217	132	0	1	0	0	0	22	15	6.46	147	359	3.76	0.57	1.73	2	10000	12	0.72	16.6667
745	1	1	49	1	1	100	214	130	1	1	0	0	0	49	42	11.44	172	263.1	2.89	0.79	1.2	1.54	#NULL!	12	0.52	23.0769
746	1	0	50	0	0	80	154	77	1	0	0	0	0	16.51	9.19	4.27	67.24	229.94	4.53	0.75	1.8	2.38	#NULL!	11.17	0.6	18.6167
747	1	0	80	1	0	101	179	90	0	1	0	0	0	19	8	4.5	58	360	4.8	0.83	0.97	3.22	#NULL!	11	1.35	8.14815
748	1	1	65	0	1	75	158	86	1	1	0	0	0	19	17	5.03	93	338	3.91	0.7	1.12	2.67	#NULL!	11	1.71	6.43275
749	1	0	46	0	0	82	157	85	1	1	0	0	0	18	11	7.68	129	280	4.2	0.7	1.22	2.59	1400	11	0.53	20.7547
750	1	1	78	1	0	63	161	109	1	1	0	0	0	87	81	14.96	231	383	4.42	0.94	1.79	2.59	2640	11	1.06	10.3774
751	1	0	61	0	0	65	157	84	1	1	0	0	0	14	6	5.59	69	299.6	4.88	1.07	1.86	2.78	7970	11	0.95	11.5789
752	1	1	74	0	0	100	128	80	1	1	0	0	0	22	10	6.64	95	278.4	3.97	0.74	1.1	2.45	23730	10	1.28	7.8125
753	1	1	62	0	0	82	159	123	1	1	0	0	0	15	10	6.64	94	310.9	3.89	1.03	0.77	2.71	8160	10	0.97	10.3093
754	1	0	74	0	0	85	147	80	1	1	0	0	0	21.43	13.71	7.59	8.69	65.9	0.85	5.24	0.44	1.89	#NULL!	9.83	0.57	17.2456
755	1	1	74	0	0	102	220	139	1	1	0	0	0	24	9	5.56	120	190	2.51	0.51	0.94	1.43	8520	9	0.45	20
756	1	1	68	0	0	113	118	72	1	1	0	0	0	18	7	5.33	87	274	3.61	1	1.09	2.32	3280	9	1.56	5.76923
757	1	0	60	0	0	72	125	71	1	1	0	0	0	21.67	10.73	5.15	79.64	228.15	6.06	1.57	1.27	4.14	#NULL!	8.5	0.51	16.6667
758	1	1	70	0	0	80	126	82	1	1	0	0	0	25	9	30.87	213	339	2.08	1.96	0.37	1.56	100600	8	1.65	4.84848
759	1	0	41	0	0	68	146	86	0	1	0	0	0	11	5	4.12	88	366	4.25	1.62	1.25	2.61	#NULL!	8	0.95	8.42105
760	1	0	84	0	0	94	143	71	0	1	0	1	0	42.93	64.96	#NULL!	#NULL!	#NULL!	5.89	2.2	1.06	3.76	#NULL!	6.719	3.07	2.1886
761	1	0	36	0	0	72	113	82	1	0	0	0	0	30.35	12.43	1.69	50.69	350.79	4.57	2.29	1.53	2.29	#NULL!	6.51	0.92	7.07609
762	1	1	79	0	0	103	183	106	0	1	0	0	0	32.88	49.66	4.75	3.72	96.74	1.41	5.31	2.36	0.65	1650	326.77	1.14	286.64
763	1	0	59	0	0	95	97	60	1	1	0	0	0	1371.44	1232.32	17.07	315.63	671.93	2.59	0.77	0.89	1.5	#NULL!	309.34	7.59	40.7563
764	1	1	61	1	1	102	135	80	1	0	0	0	0	23.57	15.53	6.03	89.06	466.19	4.57	2.11	1	2.85	300	220.36	2.13	103.455
765	1	1	49	0	0	92	150	103	0	1	0	0	0	17.34	31.92	5.94	91.01	319.14	4.77	1.36	0.72	3.34	4710	170.21	1.05	162.105
766	1	1	68	1	0	71	140	82	0	1	1	0	0	49.79	20.76	3.85	75.22	142.89	4.36	2.04	0.7	3	#NULL!	146.74	0.67	219.015
767	1	0	96	0	0	73	130	70	0	1	0	0	0	52.52	58.15	4.74	102.11	199.48	3.76	0.74	1.07	2.43	6100	134.97	0.8	168.712
768	1	1	55	1	0	84	96	59	0	0	0	1	0	116.62	123.49	6.69	78.02	421.63	6.13	1.3	0.79	4.37	460	133.85	1.79	74.7765
769	1	1	73	0	0	93	213	106	0	1	0	0	0	24.93	33.08	5.88	87.88	348.02	6.04	2.55	1.21	3.6	#NULL!	132.8	1.85	71.7838
770	1	1	73	0	0	73	97	55	1	1	0	0	0	#NULL!	10.05	#NULL!	#NULL!	#NULL!	4.09	1.04	0.77	2.67	2100	99.29	1.12	88.6518
771	1	1	66	1	1	68	127	71	0	1	1	0	0	18.6	22.88	5.6	104.24	329.38	4.55	0.85	1	3.16	1720	77.61	1.64	47.3232
772	1	1	79	1	0	80	126	82	0	1	0	0	0	27.01	43.19	7.16	90.27	400.61	5.13	0.97	1.39	3.34	13330	74.8	1.5	49.8667
773	1	1	71	1	0	68	183	88	0	1	1	0	0	13.62	16.25	3.8	92.45	372.75	3.95	1.08	0.92	2.65	#NULL!	59.8	2.02	29.604
774	1	1	71	1	1	80	162	113	0	1	0	1	0	332.98	44.33	7.76	140.5	481.44	5.54	1.34	1.14	3.61	740	57.95	1.45	39.9655
775	1	1	78	0	0	64	192	91	0	1	1	0	0	20.1	28.71	6.89	117.32	488.65	5.68	1.95	1.04	3.8	250	56.7	2.61	21.7241
776	1	1	77	0	0	66	165	88	0	1	0	0	0	16	13	5.04	75	273.5	3.35	0.84	0.85	2.34	3680	56	0.65	86.1538
777	1	0	66	0	0	127	159	70	1	1	1	0	0	31.21	45.77	5.47	76.15	571.13	5.55	3.92	0.91	3.74	2200	55.15	1.38	39.9638
778	1	1	78	1	0	67	152	78	0	1	0	1	0	21.54	18.95	#NULL!	#NULL!	264.1	4.85	0.63	1.36	2.93	#NULL!	55.1	1.09	50.5505
779	1	1	66	1	1	83	183	102	1	1	1	1	0	13.52	21.03	#NULL!	#NULL!	270.62	2.94	0.88	1.05	1.78	#NULL!	54.81	1.52	36.0592
780	1	1	81	1	0	89	161	89	0	1	0	0	0	19	11	6.94	1470	308.1	4.7	1.29	0.79	3.15	1010	54	1.25	43.2
781	1	1	73	1	0	80	140	87	1	1	1	1	0	21	22	3.83	105	381	4.22	2.25	0.78	2.78	#NULL!	51	1.31	38.9313
782	1	1	72	0	0	80	144	86	1	1	1	0	1	20	21	4.55	103	424	4.42	0.69	0.88	2.91	#NULL!	50	1.25	40
783	1	1	56	1	0	70	164	100	0	1	1	1	0	18	13	9.07	91	359.1	6.07	1.88	0.97	4.1	#NULL!	49	2.84	17.2535
784	1	1	69	0	0	80	162	106	1	1	0	1	1	23.23	10.81	12.37	616.91	395.97	4.25	1.61	1.01	2.9	2120	48.74	0.99	49.2323
785	1	0	65	0	0	83	162	100	1	1	1	0	0	27	27	5.8	95	512	4.95	4.03	0.93	2.88	410	48	2.4	20
786	1	1	71	1	0	110	130	91	0	1	0	0	0	21.01	26.24	9.26	82.67	367.59	4.07	1.36	0.84	2.77	#NULL!	47.87	2	23.935
787	1	1	84	1	0	84	146	88	1	1	0	0	0	19	9	#NULL!	#NULL!	303.5	5.96	1.34	1.13	4.11	#NULL!	46	1.22	37.7049
788	1	1	71	1	1	69	140	75	1	1	0	0	1	19.15	14.4	7.74	147.74	642.3	6.46	1.39	1.23	4.44	#NULL!	45.97	2.52	18.2421
789	1	1	74	1	1	58	169	96	0	1	0	0	0	19	17	6.69	1570	643.1	4.34	1.84	0.76	2.95	#NULL!	45	0.7	64.2857
790	1	1	84	0	0	71	139	79	0	1	0	0	0	22.35	14.14	#NULL!	#NULL!	445.64	4.07	1.58	0.9	2.69	#NULL!	44.41	1.47	30.2109
791	1	1	68	1	0	71	217	113	1	1	0	0	0	18.3	10.66	4.78	98.31	574.63	4.32	1.04	1.72	2.38	#NULL!	44.13	1.03	42.8447
792	1	1	74	0	0	90	154	80	0	0	0	0	0	36.51	15.72	6.03	108.83	452.38	6.87	2.32	0.69	4.61	910	43.68	0.8	54.6
793	1	1	68	1	1	70	182	89	1	1	0	0	1	21.1	16.59	9.78	8.26	106.39	1.09	6.2	1.29	1.24	#NULL!	43.13	0.42	102.69
794	1	1	62	1	1	104	124	80	0	1	0	0	0	17	14	8.85	96	449.6	3.55	0.72	1.11	2.14	1290	43	0.63	68.254
795	1	1	70	0	0	52	183	100	1	1	1	0	0	110	12	4.93	108	161	5.81	1.4	0.71	4.35	#NULL!	42	1.35	31.1111
796	1	1	72	1	0	45	125	74	0	1	0	0	0	410	1500	7.52	94	244	8.75	0.96	2.05	5.74	#NULL!	42	0.88	47.7273
797	1	1	63	1	1	80	162	105	0	1	1	0	0	140	16	9.04	117	272.4	3.82	0.88	0.88	2.5	#NULL!	42	0.71	59.1549
798	1	1	52	1	1	79	123	93	0	1	0	0	0	87.08	67.51	11.45	2.06	52.65	0.63	1.9	0.7	0.31	#NULL!	41.9	1.75	23.9429
799	1	1	50	1	0	85	138	89	0	1	0	0	0	18	23	5.66	112	371	5.43	1.74	0.98	3.86	30	41	1.44	28.4722
800	1	1	51	1	0	74	175	101	0	1	0	0	1	19	10	4.32	107	353.9	5.3	1.67	0.86	3.93	#NULL!	41	3.35	12.2388
801	1	1	76	1	0	70	136	88	0	1	0	0	1	19.29	14.95	#NULL!	#NULL!	546.88	5.31	1.67	0.93	3.44	880	40.57	1.35	30.0519
802	1	1	68	1	0	70	120	80	0	1	1	0	0	21	29	3.73	94	4700	3.75	0.98	0.77	2.46	280	40	1.9	21.0526
803	1	1	71	0	0	92	155	77	0	1	0	1	0	14.64	17.18	25.11	3.92	5.31	3.87	0.9	0.98	2.47	#NULL!	38.04	3.24	11.7407
804	1	1	67	1	1	90	184	106	0	1	0	0	0	19.69	21.58	7.16	125.16	478.1	5.05	1.58	1.05	3.07	#NULL!	37.28	1.02	36.549
805	1	1	59	1	0	80	92	46	0	1	0	1	0	1920	49	4.65	93	4210	5.26	1.91	0.84	3.64	440	37	2.34	15.812
806	1	1	73	1	1	86	238	153	0	1	0	1	0	15	80	13.43	3030	589.8	4.42	1.26	1.22	2.74	#NULL!	37	0.57	64.9123
807	1	1	69	1	0	82	198	106	0	1	0	1	1	16	11	9.18	131	415.8	3.93	0.83	1.12	2.59	#NULL!	34	1.06	32.0755
808	1	1	76	1	0	62	156	92	0	1	0	0	1	18	25	9.19	119	354.1	5.84	1.66	1.25	3.8	#NULL!	34	2.08	16.3462
809	1	0	61	1	0	92	213	133	0	1	0	0	0	23	15	4.12	95	492.7	7.01	1.38	1.23	4.76	#NULL!	34	1.48	22.973
810	1	1	65	1	0	92	99	69	0	0	0	0	1	81.63	86.16	9.55	176.85	434.99	3.9	1.1	1.35	2.12	1970	33.59	0.29	115.828
811	1	1	78	1	0	62	198	118	0	1	0	0	1	30.65	35.03	4.1	97.24	495.17	3.96	0.71	1.17	2.34	#NULL!	32.96	0.94	35.0638
812	1	1	76	1	0	95	160	95	1	1	1	1	0	66.93	23.06	6.59	98.39	262.15	6.17	1.08	1.28	4.37	#NULL!	32.61	2.1	15.5286
813	1	1	72	1	1	70	144	76	0	1	1	0	0	24.63	26.35	5.09	105.45	539.06	6.39	1.79	0.87	4.49	#NULL!	32.53	2.02	16.104
814	1	1	67	0	0	74	128	82	0	1	0	0	1	460	50	4.93	82	227	#NULL!	#NULL!	#NULL!	#NULL!	#NULL!	32	1.01	31.6832
815	1	1	66	1	0	71	150	90	0	1	0	0	0	18	17	5.54	83	#NULL!	4.69	1.26	0.96	3.05	480	31	2.35	13.1915
816	1	1	53	1	0	75	110	70	0	1	0	0	0	16	24	4.89	101	5220	#NULL!	#NULL!	#NULL!	#NULL!	960	31	0.92	33.6957
817	1	1	66	1	1	70	112	59	1	1	0	0	0	34	11	14.05	1920	442.1	2.71	2	0.88	1.29	6710	31	1.16	26.7241
818	1	1	78	0	0	74	126	78	0	1	0	0	1	120	9	8.63	1870	487.8	5.25	2.84	1.01	3.32	#NULL!	30	1.62	18.5185
819	1	1	80	1	0	75	151	110	1	1	0	0	0	90	9	4.61	82	#NULL!	5.83	1.58	0.99	4.05	4500	30	1.28	23.4375
820	1	1	79	1	0	64	125	62	0	1	0	0	0	16	16	3.12	96	330.7	5.02	1.33	1.11	3.57	9300	30	1.35	22.2222
821	1	1	65	0	0	58	118	84	1	1	0	0	0	17	11	13.18	1800	769.5	6.46	1.06	1.2	4.47	1610	30	1.86	16.129
822	1	1	75	0	0	76	164	100	1	1	0	0	0	328.35	75.15	4.24	5.88	93.53	0.96	5.15	1.08	1.23	1300	29.81	1.99	14.9799
823	1	1	67	1	1	110	156	101	0	1	0	0	0	18.93	15.43	5.16	55.57	303.92	2.54	1.66	0.48	1.49	11010	29.38	1.21	24.281
824	1	0	71	1	0	68	138	73	0	1	0	1	0	13.01	8.93	7.76	100.65	709.17	6.05	2.66	1.03	4.07	950	29.27	2.32	12.6164
825	1	1	81	1	0	74	174	110	0	1	0	1	0	480	45	4.64	86	316	5.12	0.76	1.26	3.11	1330	29	0.78	37.1795
826	1	0	63	0	0	66	179	113	1	1	0	0	0	16	16	4.93	99	217	#NULL!	#NULL!	#NULL!	#NULL!	2140	29	2.72	10.6618
827	1	1	65	1	0	85	214	133	1	1	0	0	0	15	12	12.01	1710	484	5.31	1.49	1.57	3.53	2800	29	1.94	14.9485
828	1	1	66	1	1	89	139	91	1	1	1	0	0	18.38	14.21	7.51	114	457.44	6.86	2.13	1.57	4.81	900	28.94	1.88	15.3936
829	1	1	77	1	0	59	129	79	1	1	0	0	0	460	580	5.84	106	386	5.21	0.61	1.08	3.59	#NULL!	28	1.12	25
830	1	0	74	0	0	71	137	81	1	1	0	0	0	18	9	5.89	79	259	6.18	1.12	1.14	4.28	8640	28	2.04	13.7255
831	1	0	77	0	0	72	173	94	0	1	1	1	0	860	25	8.9	100	321	5.99	1.88	1.1	3.95	#NULL!	28	1.1	25.4545
832	1	1	72	1	0	79	159	87	0	1	0	0	0	14.76	15.37	5.53	83.3	435.44	5.8	0.87	1.37	3.82	1600	27.88	1.37	20.3504
833	1	1	69	0	0	65	125	63	0	1	0	1	0	31.64	25.13	3.63	83.04	278.34	4.77	1.65	1.03	2.94	330	27.71	1.67	16.5928
834	1	1	68	1	0	54	171	99	0	1	0	0	0	140	80	7.87	122	374.1	3.75	0.67	1.07	2.22	660	27	1.81	14.9171
835	1	1	56	1	0	60	100	74	0	0	0	0	0	17.88	36.51	9.65	105.98	#NULL!	4.05	2.02	1.03	2.21	#NULL!	26.84	5.58	4.81004
836	1	1	52	1	0	60	149	85	0	1	0	1	0	16.87	12.19	5.35	88.31	333.59	4.45	1.85	1.24	2.66	#NULL!	26.74	2.38	11.2353
837	1	1	68	1	0	89	110	70	0	1	0	1	0	33.27	14.87	8.72	103.4	547.07	4.46	1.51	0.87	3.03	240	26.42	2.73	9.67766
838	1	1	71	1	1	64	120	70	0	1	0	1	0	22.35	26.99	6.82	97.22	653.97	9.02	1.18	1.16	6.61	750	26.05	1.35	19.2963
839	1	0	72	0	0	69	170	102	0	1	0	0	0	15.5	10.68	4.21	57.51	289.78	5.49	1.23	1.24	3.75	#NULL!	26.05	1.25	20.84
840	1	1	79	0	0	62	134	87	1	1	0	0	0	15	10	4.12	85	300	4.96	0.52	1.42	3.29	#NULL!	26	1.07	24.2991
841	1	1	80	0	0	103	130	80	0	1	0	0	0	140	12	5.68	133	391	3.9	0.66	1.12	2.54	0.98	26	1.36	19.1176
842	1	1	66	1	0	130	151	63	0	1	0	0	0	22	11	5.53	104	314	4.35	0.44	1.28	2.92	#NULL!	26	4.77	5.45073
843	1	0	69	0	0	59	138	78	0	1	0	1	0	26	15	5.14	88	409.9	5.24	1.02	1.5	3.4	#NULL!	26	2.77	9.38628
844	1	0	79	1	0	72	174	92	0	1	0	0	0	14	11	6.69	1350	#NULL!	6.5	1.59	1.28	4.8	2800	26	0.66	39.3939
845	1	1	58	0	0	61	227	138	0	1	1	0	0	15.83	13.72	12.14	185.43	534.23	5.57	1.71	1.05	3.72	#NULL!	26	0.71	36.6197
846	1	1	69	1	1	70	110	74	0	0	0	0	0	20.6	10.21	5.01	80.04	284.84	4.4	0.73	1.61	2.32	#NULL!	25.55	1.35	18.9259
847	1	1	72	1	0	63	133	81	0	1	0	1	0	43.36	23.17	4.58	85.21	410.32	5.02	1.4	0.81	3.16	#NULL!	25.41	2.92	8.70205
848	1	1	71	0	0	106	155	86	0	1	0	0	1	28	42	8.23	91	354.4	4.86	0.77	1.43	2.95	740	24	1.65	14.5455
849	1	1	60	1	0	65	144	82	0	1	0	1	0	34	25	5.31	102	453.6	5.74	0.89	1.03	4.16	#NULL!	24	1.53	15.6863
850	1	1	73	0	0	76	161	87	1	1	1	0	1	20	21	5.43	116	539	5.46	1.59	1.1	3.77	#NULL!	24	3.32	7.22892
851	1	0	74	0	0	75	241	124	0	1	0	0	1	16.81	11.55	10	5.33	66.24	0.99	4.15	1.51	1.08	3760	23.68	0.64	37
852	1	1	68	1	0	90	119	90	1	1	0	1	0	44.78	12.81	7.85	126.07	563.85	3.04	1.29	0.67	1.99	#NULL!	23.3	1.52	15.3289
853	1	1	67	1	0	75	128	85	0	0	0	0	0	16.33	16.07	6.71	83.24	387.03	8.45	3.12	1.37	5.75	#NULL!	23.23	1.79	12.9777
854	1	1	75	1	0	78	138	78	0	1	1	0	1	21.51	10.23	14.84	189.27	504.72	2.11	1.83	0.64	1.11	1330	23.16	1.66	13.9518
855	1	1	75	0	0	86	138	60	1	1	0	0	0	15	9	7.28	100	3.91	0.63	0.91	2.64	1.05	17920	23	0.84	27.381
856	1	1	85	1	0	73	168	92	1	1	0	0	0	16	11	3.58	115	317	2.7	0.8	0.95	1.51	#NULL!	23	1.98	11.6162
857	1	0	73	0	0	8	118	81	0	1	0	0	0	17	11	7.88	96	440.6	5.63	2.27	1.1	3.58	5180	23	1.49	15.4362
858	1	1	75	0	0	78	150	86	1	1	0	0	0	26.91	19.17	4.67	71.54	248.85	2.73	1.05	0.87	1.65	#NULL!	22.71	1.11	20.4595
859	1	1	80	1	1	58	160	93	1	1	0	1	0	18.75	11.25	#NULL!	#NULL!	316.09	6.73	2.14	0.85	4.83	#NULL!	22.37	1.89	11.836
860	1	1	68	1	1	75	92	63	1	1	0	1	1	3800	700	#NULL!	#NULL!	#NULL!	3.2	1.49	0.93	1.89	870	22	3.03	7.26073
861	1	0	86	0	0	64	139	52	1	1	0	1	0	21.48	21.09	5.64	71.13	333.08	6.32	2.41	0.98	4.28	#NULL!	21.47	2.08	10.3221
862	1	1	82	1	0	68	152	91	0	1	0	0	0	23.33	15.32	#NULL!	#NULL!	385.68	3.83	0.53	1.03	2.52	#NULL!	21.37	0.91	23.4835
863	1	0	65	0	0	78	143	79	0	1	1	0	0	12.67	8.63	4.76	108.56	#NULL!	2.86	1.36	0.88	1.83	#NULL!	21.33	0.56	38.0893
864	1	1	86	1	0	70	152	91	1	1	0	1	0	22	23	7.29	118	393.5	7.09	1.23	1.25	4.76	#NULL!	21	1.67	12.5749
865	1	0	89	0	0	92	126	70	0	1	1	0	0	32	12	2.99	66	261	4.54	1.66	0.55	3.26	9970	21	3.42	6.14035
866	1	0	66	1	1	55	217	134	0	1	0	0	0	21.03	15.84	5.84	84.12	413.74	5.05	0.95	1.25	3.44	370	20.67	1.9	10.8789
867	1	0	68	0	0	97	138	84	0	1	0	0	1	23.58	16.16	5.04	88.2	232.98	4.98	1.37	1.09	3.13	#NULL!	20.56	1.87	10.9947
868	1	1	72	1	1	70	138	92	1	1	1	0	1	19.12	10.79	8	105.4	378.66	4.42	0.75	1.26	2.89	5830	20.3	0.93	21.828
869	1	1	83	0	0	53	150	75	0	1	0	1	0	29.08	14.58	3.53	97.18	426.61	6.23	1.24	1.14	4.17	#NULL!	20.28	1.25	16.224
870	1	1	54	1	0	84	135	76	0	1	0	0	0	22	16	4.22	93	4.33	0.81	1.04	2.94	76.12	#NULL!	20	1.93	10.3627
871	1	1	79	1	1	93	124	72	0	1	0	0	0	17	10	8.97	126	494	6.46	1.63	1.09	4.44	#NULL!	20	1.7	11.7647
872	1	1	46	0	0	70	174	100	0	1	0	0	0	140	13	23.58	11470	479.4	3.24	0.34	1.28	1.85	900	20	0.56	35.7143
873	1	0	61	0	0	72	142	80	1	1	0	0	0	14	13	4.55	72	243	7.07	1.72	1	5.23	10730	19	1.66	11.4458
874	1	1	63	1	1	68	143	93	0	1	0	0	0	22	17	2.29	77	409.2	3.9	0.67	1.07	2.54	#NULL!	19	0.81	23.4568
875	1	1	66	0	0	91	128	70	0	1	0	0	0	20	10	4.23	79	272.5	6.97	1.17	1.69	4.57	#NULL!	19	1.18	16.1017
876	1	0	72	0	0	68	183	89	0	1	1	0	1	12.26	11.44	7.83	119.6	423.92	10.29	2.87	1.8	6.22	#NULL!	18.79	1.07	17.5607
877	1	1	54	1	0	105	157	101	0	1	0	0	1	26.26	16.51	2.51	92.87	277.43	5.53	0.97	1.16	3.81	320	18.27	1.32	13.8409
878	1	1	88	0	0	66	157	80	0	1	0	0	1	18.67	8.11	6.83	124.2	497.91	4.3	0.85	0.91	3.03	680	18.15	1.25	14.52
879	1	1	74	0	0	62	191	102	1	1	0	1	0	16	10	8.21	120	5400	4.28	0.74	0.76	3.29	#NULL!	18	1.09	16.5138
880	1	0	77	0	0	75	200	118	0	1	0	0	0	22	17	11.49	117	367	9.28	1.12	2.43	6.39	#NULL!	18	1.64	10.9756
881	1	0	72	1	0	86	145	81	0	1	0	1	0	17.14	14.34	5.65	91.25	608.36	4.32	1.25	0.98	2.8	#NULL!	17.81	2.45	7.26939
882	1	1	77	1	0	62	158	90	1	1	1	0	0	14.09	9.88	3.57	72.58	245.62	3.76	0.94	0.94	2.42	#NULL!	17.19	1.35	12.7333
883	1	0	69	0	0	73	106	84	1	1	0	0	0	18	14	5.38	80	332	5.07	1.03	0.92	3.73	#NULL!	17	2.59	6.56371
884	1	1	87	0	0	70	141	102	0	1	0	0	0	18	60	11.67	130	345.2	4.66	1.04	1.1	3.02	9040	17	1	17
885	1	1	63	1	0	72	181	107	0	1	0	1	0	22.58	17.14	5.72	102.93	562.78	4.79	0.91	0.89	3.22	#NULL!	16.55	2.07	7.99517
886	1	1	63	1	0	86	163	101	1	1	1	0	1	15.47	6.85	7.01	85.54	186.04	2.32	0.86	0.65	1.47	290	16.39	1.39	11.7914
887	1	1	87	0	0	71	150	86	0	1	0	0	0	20	14	13.74	104	313.9	4.08	0.84	1.12	2.71	1870	16	1.09	14.6789
888	1	1	82	1	0	100	115	70	0	1	0	0	0	90	70	4.87	110	359	3.83	1.62	0.91	2.58	#NULL!	16	1.77	9.03955
889	1	1	69	1	0	71	200	109	0	1	0	0	0	140	11	10.01	1390	503	4.47	1.14	0.99	3.05	1260	16	1.69	9.46746
890	1	1	80	0	0	96	138	85	1	1	1	0	0	100	50	8.03	116	520.6	4.61	3.72	0.61	3.12	#NULL!	16	0.55	29.0909
891	1	1	73	1	0	98	180	85	1	1	0	1	0	22.16	16.02	6.55	109.07	512.74	5.24	1.15	1.37	3.16	#NULL!	15.81	2.24	7.05804
892	1	0	64	0	0	113	180	108	0	1	0	0	0	20.75	12.04	8.14	110.57	421.02	4.65	1.29	1.68	2.54	410	15.38	1.55	9.92258
893	1	0	61	0	0	111	162	72	1	1	0	0	0	22.78	10.99	10.25	8.13	130.55	1.21	4.61	1.53	1.07	#NULL!	15.09	0.4	37.725
894	1	0	78	0	0	88	157	101	0	1	1	0	0	18	10	3.92	83	318	4.98	0.83	1.17	3.48	550	15	1.42	10.5634
895	1	0	79	0	0	85	141	99	0	1	0	0	0	26	15	5.76	70	398.8	6.57	1.44	1.08	4.42	2230	15	2.11	7.109
896	1	0	65	0	0	96	128	76	0	1	0	0	0	620	13	4.56	69	343	3.21	1.01	1.13	1.75	#NULL!	15	2.63	5.70342
897	1	1	76	1	0	85	148	102	1	1	0	0	0	26	9	9.92	100	327	#NULL!	#NULL!	#NULL!	#NULL!	770	15	2.01	7.46269
898	1	1	78	0	0	75	162	104	1	1	0	0	0	19	10	6.85	87	292.2	5.25	0.55	1.66	3.28	1069	15	1.11	13.5135
899	1	1	74	1	0	84	138	65	1	1	0	0	1	15	10	6.18	120	494.5	3.84	1.49	0.74	2.59	920	15	1.37	10.9489
900	1	1	66	1	0	88	157	108	1	1	0	0	0	16.72	14.1	5.82	87.37	467.27	5.72	1.2	1.45	3.65	760	14.89	0.66	22.5606
901	1	1	79	1	0	60	183	95	0	1	0	0	0	17.02	10.04	7.3	88.47	303.68	4.36	0.59	1.55	2.58	#NULL!	14.49	0.96	15.0938
902	1	0	88	0	0	98	154	104	0	1	1	1	0	25.41	13.82	13.89	197.54	392.05	5.93	1.45	1.55	3.84	3000	13.87	2.89	4.79931
903	1	1	75	0	0	72	114	71	0	1	1	1	0	47.48	18.66	5.69	57.44	383.03	4.44	1.28	0.77	3.11	730	13.69	0.87	15.7356
904	1	1	74	1	0	88	208	114	0	1	0	0	0	25.06	13.22	8.22	113.17	341.9	4.38	0.5	1.53	2.56	47110	13.5	0.5	27
905	1	1	78	1	0	73	182	112	1	1	1	1	0	16	13	#NULL!	#NULL!	#NULL!	5.1	0.73	1.37	3.24	4130	13	0.41	31.7073
906	1	1	84	1	0	68	139	84	0	1	0	0	0	140	10	6.8	78	301.5	4.24	0.96	0.8	2.91	2150	13	1.05	12.381
907	1	1	57	0	0	76	120	80	0	0	1	0	0	15.58	9.59	5.72	63.45	358.11	3.44	1.06	0.8	1.88	#NULL!	12.54	2.03	6.17734
908	1	1	82	1	0	79	192	112	0	1	0	1	0	20	12	5.37	114	422.1	2.59	0.87	0.79	1.58	890	12	1.03	11.6505
909	1	1	80	0	0	75	140	90	0	1	0	1	1	16	12	4.25	100	463	3.18	1.21	1.15	1.74	580	10	1.55	6.45161
910	1	1	62	0	1	92	179	101	0	1	0	0	0	31	31	3.81	107	494.6	7.25	5.58	1.42	4.32	#NULL!	493	0.61	808.197
911	1	1	62	1	0	70	155	86	0	1	0	0	0	44	37	5.9	97	368.9	3.3	1.42	1.13	1.78	#NULL!	456	1.12	407.143
912	1	1	48	0	0	92	86	58	1	0	0	0	0	9037.96	8175.96	18.37	491.2	1050.93	1.86	1.06	0.81	1.25	18110	365.55	1.32	276.932
913	1	1	54	1	1	85	110	65	0	1	0	0	0	47	24	5.44	104	410	4.85	2.53	1.17	2.98	3760	340	1.02	333.333
914	1	1	79	0	0	96	163	94	0	1	0	1	0	32.88	49.66	3.72	96.74	235.13	5.31	2.36	0.65	3.66	1650	326.77	1.14	286.64
915	1	1	87	1	0	73	150	100	0	1	0	0	0	36	55	6.18	84	235	3.69	0.99	1.1	2.32	4600	322	0.57	564.912
916	1	1	74	1	1	58	119	86	0	0	0	0	0	1379	663	10.76	267	671.9	2.93	1.24	1.02	1.79	4000	300	0.8	375
917	1	1	40	1	0	93	187	111	0	1	0	0	0	18.08	26.22	6.32	118.41	374.32	4.42	0.98	1.7	2.58	#NULL!	282.86	2.5	113.144
918	1	1	65	1	0	80	143	92	0	1	0	0	0	18	29	5.19	118	423.1	4.87	0.72	1.15	3.34	#NULL!	263	1.56	168.59
919	1	1	59	1	0	85	215	139	0	1	0	0	0	21	33	5.06	101	645	10.7	12	1.72	5.67	1150	261	2.58	101.163
920	1	0	68	0	0	56	130	85	0	1	0	0	0	38	97	3.64	91	384.6	3.6	1.09	1.17	2.35	260	247	1.52	162.5
921	1	1	54	1	0	122	109	80	0	1	0	0	0	15	41	5.58	163	346.4	3.9	1.08	0.94	2.54	3050	226	1.76	128.409
922	1	0	54	0	0	100	169	109	1	1	1	0	1	13.3	18.04	10.92	95.19	340.54	8.04	4.28	1.69	5.09	#NULL!	219.72	1.68	130.786
923	1	1	66	1	1	78	144	75	0	0	0	1	0	33	35	4.74	82	337	6.84	1.62	1.23	4.6	130	218	1.16	187.931
924	1	1	59	0	0	80	174	102	1	1	0	0	0	25	25	5.86	88	437.2	6.18	0.72	1.44	4.2	#NULL!	211	0.67	314.925
925	1	0	61	0	0	98	116	80	0	1	0	0	0	61.5	69.64	7.85	92.67	247.1	2.81	1.05	1.18	1.67	#NULL!	200.42	1.39	144.187
926	1	1	80	1	0	71	131	72	0	0	0	0	0	399.02	327.55	14.86	190.14	267.8	3.21	0.45	0.92	2.13	13340	162.6	1.03	157.864
927	1	1	53	1	1	95	191	114	1	1	0	0	0	22	34	7.76	122	672.3	3.95	1.58	1.12	2.27	250	161	0.98	164.286
928	1	1	51	1	0	69	139	73	0	1	0	0	0	20.77	53.28	6.16	90.98	532.95	5.54	1.56	1.06	3.77	#NULL!	156.02	1.63	95.7178
929	1	1	65	1	0	69	173	117	0	1	0	0	0	67	147	9.64	147	481.4	4.97	1.78	1.2	3.32	#NULL!	153	0.67	228.358
930	1	1	60	1	1	67	124	65	0	1	0	1	0	16	16	7.08	108	371.4	3.62	1.15	1.01	2.11	21380	152	2.59	58.6873
931	1	0	61	0	0	85	125	79	0	1	0	0	0	59.46	92.15	9.1	69.65	363.76	6.13	1.38	1.99	3.19	#NULL!	143.62	2.29	62.7162
932	1	1	47	1	0	83	177	104	0	1	0	0	0	14	29	5.69	108	296.5	5.65	1.55	1.2	3.77	5030	142	2.71	52.3985
933	1	0	54	0	0	61	196	112	0	1	0	0	0	70	63	12.91	156	#NULL!	#NULL!	#NULL!	#NULL!	#NULL!	#NULL!	141	0.77	183.117
934	1	1	73	0	0	74	134	78	0	0	0	0	1	32	88	5.01	77	398.5	5.15	1.81	0.84	3.61	#NULL!	140	1.25	112
935	1	0	82	0	0	74	148	82	1	1	0	1	0	21	14	6.18	92	481.7	5.1	0.91	0.83	3.58	9660	140	0.95	147.368
936	1	1	63	1	0	66	114	50	0	1	0	1	1	31.71	32.43	15.08	224.93	492.62	3.49	1.48	0.69	2.21	#NULL!	137.95	1.33	103.722
937	1	1	65	1	0	68	137	79	0	0	0	0	0	18.38	24.46	7.25	98.4	348.3	6.25	1.4	1.01	4.32	#NULL!	136.71	1.65	82.8545
938	1	1	49	1	1	65	181	121	1	1	0	0	0	23	25	2.82	80	376.4	5.57	1.9	1.45	3.46	670	135	0.51	264.706
939	1	1	68	1	1	64	166	100	1	1	0	0	0	25	15	7.54	117	365	5.17	0.7	2.19	2.7	3920	127	1.05	120.952
940	1	0	85	0	0	79	152	87	0	0	0	0	0	128	89	4.74	75	359.9	6.25	1.59	1.12	4.28	370	114	1.6	71.25
941	1	0	68	0	0	102	140	100	0	1	0	0	0	77	114	4.16	73	226.9	4.57	0.98	1.61	2.7	1680	113	0.53	213.208
942	1	0	68	0	0	112	92	64	0	0	0	0	0	532	448	8.52	113	552.8	4.61	1.04	1.24	3.01	#NULL!	112	1.07	104.673
943	1	1	62	0	0	84	123	88	1	1	0	1	1	55	51	6.76	152	421	2.81	1.23	0.49	2.15	#NULL!	110	0.46	239.13
944	1	1	68	0	0	62	160	92	0	1	0	0	0	17.52	23.5	7.17	105.71	338.98	4.36	0.93	1.02	2.86	2620	106.52	1.47	72.4626
945	1	0	63	0	0	73	120	80	1	1	1	0	1	78	58	4.63	101	461.2	5.32	2.28	1	3.94	#NULL!	106	2.23	47.5336
946	1	1	71	1	0	73	132	80	1	1	1	0	0	27	37	5.25	100	387	4.82	1.4	1	3.46	#NULL!	104	2.14	48.5981
947	1	1	83	0	0	93	100	72	0	1	0	1	0	21	12	19.02	181	734.6	3.24	2.19	0.38	2.28	2530	103	1.38	74.6377
948	1	1	70	1	0	80	184	102	0	1	0	0	0	21	20	7.16	96	348	2.76	0.55	1.21	1.5	27000	102	0.78	130.769
949	1	1	52	0	0	70	212	120	1	1	0	0	0	24	31	4.54	105	395	5.09	2.18	0.85	3.55	#NULL!	98	1.82	53.8462
950	1	1	86	0	0	80	128	81	0	1	1	0	0	42	48	4.12	92	313	3.41	1.01	0.75	2.07	#NULL!	94	0.8	117.5
951	1	1	50	1	1	70	215	144	0	1	0	0	0	23	34	6.86	126	568	6.17	1.92	1.32	3.59	3420	94	1.22	77.0492
952	1	1	58	1	1	90	159	80	0	1	0	0	0	73	81	6.99	114	377	3.73	0.6	1.42	2.13	3410	94	0.84	111.905
953	1	1	53	1	0	84	162	100	0	1	0	0	0	22	19	7.07	90	438	4.23	0.74	1.11	2.82	240	92	1.97	46.7005
954	1	1	57	1	0	63	110	70	0	1	0	0	1	15	13	#NULL!	#NULL!	551.5	4.99	2.68	0.87	3.34	#NULL!	89	1.35	65.9259
955	1	1	63	1	0	64	172	98	0	1	0	0	0	29	55	11.94	112	325.7	4.14	1.51	1.04	2.75	29480	88	0.96	91.6667
956	1	1	61	1	0	125	136	90	0	1	0	0	0	61	56	#NULL!	#NULL!	429.7	3.68	2.35	0.72	2.45	#NULL!	88	1.25	70.4
957	1	1	58	1	0	72	155	100	0	1	0	0	0	24	37	4.95	81	365	4.89	2.15	0.85	3.42	8600	87	1.76	49.4318
958	1	1	55	1	1	83	120	80	0	1	0	0	0	16	19	5.97	124	277.1	3.43	0.84	0.72	2.33	#NULL!	86	1.86	46.2366
959	1	0	78	0	0	61	201	98	0	1	0	0	0	20	16	5.9	74	406	6.5	1.44	1.42	4.37	720	86	1.14	75.4386
960	1	0	72	0	0	86	186	104	0	1	0	0	0	22.23	22.53	3.46	79.47	431.62	4.22	1.81	1.24	2.58	#NULL!	82.36	0.84	98.0476
961	1	1	83	0	0	78	164	108	0	1	1	1	0	22	22	133	1.93	313	4.36	2.71	0.4	3.04	1790	82	1.73	47.3988
962	1	1	74	1	0	70	175	99	0	1	1	0	0	130	17	77	0.9	3.79	0.93	0.54	2.8	101	940	82	0.76	107.895
963	1	1	64	1	0	72	150	100	0	1	0	0	0	49	82	8.52	86	263	#NULL!	#NULL!	#NULL!	#NULL!	2310	80	1.03	77.6699
964	1	1	71	1	0	81	196	119	0	1	1	0	1	19	33	7.82	130	293.5	4.41	1.19	0.79	3.1	4140	79	1.24	63.7097
965	1	1	78	1	0	108	211	118	0	1	0	0	1	16	18	10.61	207	#NULL!	#NULL!	#NULL!	#NULL!	#NULL!	1830	77	0.45	171.111
966	1	0	78	0	0	71	131	83	0	1	0	0	0	29	24	4.77	77	284	5.76	0.72	1.25	4.05	3110	76	2.1	36.1905
967	1	1	35	0	0	74	161	104	0	1	0	0	0	19	21	10.94	247	659	5.77	1.03	1.13	4.04	#NULL!	76	0.67	113.433
968	1	1	64	1	1	103	213	139	0	1	0	0	0	20	18	7.04	133	611	6.14	1.94	1.12	4.28	#NULL!	72	1.19	60.5042
969	1	0	71	0	0	83	134	80	1	1	0	0	0	17	14	7.59	103	329.3	6.69	1.41	1.34	4.6	1400	72	0.68	105.882
970	1	1	66	1	0	80	174	92	1	1	0	0	0	37	40	9.14	120	499	4.58	0.7	0.77	3.11	630	71	0.26	273.077
971	1	1	71	0	0	75	149	99	0	0	0	0	0	17	13	5.12	108	400.5	#NULL!	#NULL!	#NULL!	#NULL!	#NULL!	71	1.67	42.515
972	1	1	77	1	0	106	122	79	0	1	0	1	0	109	42	5.72	132	446.7	4.53	1.15	0.97	3.01	12450	71	0.46	154.348
973	1	1	62	1	1	78	169	115	0	1	0	0	0	21	21	8.35	93	240.1	4.81	0.94	1.09	3.22	6230	70	0.35	200
974	1	1	64	0	0	73	146	75	0	1	0	0	1	41.04	47.49	5.14	139.69	297.58	3.23	1.06	0.6	2.23	#NULL!	69.32	1.1	63.0182
975	1	0	64	0	0	106	127	81	0	1	0	0	0	43.54	44.29	5.57	66.34	403.81	4.62	1.13	1.26	2.72	#NULL!	68.26	1.14	59.8772
976	1	1	52	1	0	95	161	91	1	1	0	0	0	54	43	11.4	185	534.8	4.13	1.2	1.22	2.57	#NULL!	68	1.01	67.3267
977	1	1	85	0	0	77	163	87	0	1	0	0	1	82	64	6.74	104	#NULL!	#NULL!	#NULL!	#NULL!	#NULL!	#NULL!	67	0.79	84.8101
978	1	1	44	1	0	86	132	81	1	1	0	0	0	22	36	4.63	97	322	3.66	1.01	0.64	2.65	1370	67	2.14	31.3084
979	1	1	53	1	1	87	185	101	1	1	0	0	0	22	16	6.13	151	530	5.74	1.33	1.17	3.86	4040	67	2.63	25.4753
980	1	1	70	0	0	70	186	106	1	1	1	0	0	52	40	7.13	136	621.8	4.51	1.99	0.92	2.8	#NULL!	67	0.59	113.559
981	1	0	70	0	0	86	175	98	0	1	0	0	0	18	21	8.88	118	577	6.62	2.28	1.33	4.34	#NULL!	66	1.31	50.3817
982	1	1	71	1	1	110	160	105	1	1	1	0	0	28	18	9.87	245	461	5.52	0.99	1.22	3.66	7050	65	1.49	43.6242
983	1	1	74	1	0	63	183	141	0	1	1	0	1	48	23	13.87	172	558.8	6.43	3.31	1.66	3.52	12510	65	0.41	158.537
984	1	1	66	1	1	65	196	119	0	1	1	0	0	33	12	3.96	80	311.3	3.48	0.94	1.71	1.65	6910	65	1	65
985	1	1	64	1	0	82	139	77	0	1	0	0	0	16	16	6.74	116	505	5.01	1.31	1.33	3.21	6450	63	1.59	39.6226
986	1	1	68	1	0	60	170	112	0	1	0	0	0	14	0	12.49	259	688.8	3.82	1.3	0.84	2.56	4000	63	1.51	41.7219
987	1	1	76	0	0	70	161	89	0	1	0	1	0	28.08	27.98	3.8	77.18	165.85	3.5	0.83	1.06	2.38	1440	62.32	0.96	64.9167
988	1	1	61	1	0	53	170	98	0	1	1	0	0	19	21	16.02	147	599	4.65	1.9	0.9	3.16	1000	62	1.09	56.8807
989	1	1	50	1	0	72	145	82	0	1	0	0	0	14	21	8.68	130	385	4.72	0.74	1.23	3.33	4710	61	0.94	64.8936
990	1	1	50	0	0	62	114	82	0	1	1	0	0	20	28	6.02	106	361.6	3.74	1.18	0.71	2.52	#NULL!	61	2.3	26.5217
991	1	1	72	1	1	72	120	77	1	0	0	0	0	35.88	22.58	5.52	82.99	430.74	3.87	0.57	1.51	2.08	3200	59.33	1.61	36.8509
992	1	1	61	0	0	73	145	110	0	1	0	1	0	43	25	4.43	86	313	3.6	1.45	1	2.35	#NULL!	59	1.05	56.1905
993	1	1	50	1	0	86	117	70	0	1	0	0	0	33.26	31.05	7.02	128.13	537.09	5.24	1.11	1.14	3.51	#NULL!	58.87	1.68	35.0417
994	1	1	66	1	1	80	144	82	0	1	0	0	0	20.69	21.96	8.12	100.71	307.91	5.41	0.43	1.31	3.59	#NULL!	58.04	0.95	61.0947
995	1	0	48	0	0	67	141	84	0	1	0	0	0	17.35	20.26	6.38	75.47	329.53	4.97	1.98	1.28	2.96	4880	57.27	1.38	41.5
996	1	0	63	0	0	70	199	102	1	1	0	0	0	20	22	3.73	72	183	5.37	1.76	1.03	3.38	8500	57	1.29	44.186
997	1	1	83	1	0	95	168	105	0	1	1	0	0	130	9	4.89	107	4.35	0.95	0.95	3.09	1.06	#NULL!	56	0.89	62.9213
998	1	0	75	0	0	56	80	60	0	0	0	0	0	684	624	12.33	214	693	3.98	1.27	0.92	2.67	#NULL!	56	1.72	32.5581
999	1	1	60	1	0	73	147	95	0	1	0	0	0	22	17	14.11	190	527	5.75	1.61	1.17	3.75	4290	55	1.02	53.9216
1000	1	1	69	1	1	78	136	78	0	1	0	0	0	29.44	19.35	7.05	97.86	502.98	3.57	0.51	1.36	2.09	#NULL!	54.84	1.26	43.5238
1001	1	1	74	1	0	98	184	98	0	1	0	0	0	21	11	6.64	78	403	3.84	0.65	0.79	2.68	1930	54	1.04	51.9231
1002	1	0	71	0	0	104	200	132	0	1	0	0	0	61.56	65.71	6.86	96.42	395.11	7.15	1.64	1.62	4.41	#NULL!	53.24	2.4	22.1833
1003	1	1	65	1	0	60	180	101	0	1	1	0	0	140	16	8.71	151	359	5.35	1.13	1.09	3.67	870	53	2.06	25.7282
1004	1	1	54	1	0	71	147	93	0	1	0	1	0	18	16	5.22	82	439.8	5.19	1.68	0.73	3.69	#NULL!	52	1.23	42.2764
1005	1	1	53	1	0	94	109	80	0	1	0	0	0	15	17	12.43	178	#NULL!	#NULL!	#NULL!	#NULL!	#NULL!	10650	52	1.1	47.2727
1006	1	1	68	1	0	88	138	90	1	1	0	1	0	30	26	5.66	115	239	3.15	1.73	0.71	2.15	#NULL!	51	1.35	37.7778
1007	1	0	54	0	0	68	#NULL!	#NULL!	1	1	0	0	0	22	27	5.44	75	360	3.97	1.18	1.53	2.34	#NULL!	51	1.41	36.1702
1008	1	1	73	1	0	71	142	103	0	1	0	0	0	15	8	5.96	130	460	3.83	0.85	1	2.5	7430	51	1.39	36.6906
1009	1	1	60	0	0	85	137	67	1	1	0	0	0	29	21	12.22	202	576	5.5	1.01	1.55	3.39	4650	51	1.59	32.0755
1010	1	1	60	1	1	71	199	110	0	1	0	0	0	43	30	5.67	92	328	7.49	0.67	2.2	4.68	4000	51	0.56	91.0714
1011	1	1	75	1	0	88	133	86	1	1	0	0	0	25	28	7.35	110	539.4	4.17	1.37	0.89	2.76	4000	50	0.87	57.4713
1012	1	1	48	1	0	58	204	121	0	1	0	0	0	20	45	10.8	184	473	4.4	1.27	1.03	2.63	#NULL!	50	1.48	33.7838
1013	1	1	64	1	1	89	190	110	1	1	0	0	0	18	26	6.88	85	296.7	4.68	1.43	0.89	3.33	1700	50	1.18	42.3729
1014	1	1	92	1	0	100	139	71	1	0	0	1	0	179	30	8.09	115	576.2	4.9	0.82	0.99	3.28	#NULL!	50	1.07	46.729
1015	1	1	53	1	0	78	220	130	1	1	1	0	0	21	30	5.92	117	446	4.57	0.77	1.14	2.96	180	49	1.61	30.4348
1016	1	1	62	1	1	50	254	116	0	0	0	0	0	57	49	6.05	88	455	3.36	0.62	1.04	2.08	#NULL!	49	0.58	84.4828
1017	1	1	66	1	0	118	183	101	0	1	0	0	0	16	11	5.77	101	411	4.18	1.24	1.24	2.43	40000	49	2.26	21.6814
1018	1	0	64	0	0	73	191	118	0	1	0	0	0	62	75	3.76	85	350	4.89	2.48	0.98	3.2	920	49	1.73	28.3237
1019	1	1	52	1	1	121	124	76	0	1	0	1	0	15	16	9.49	178	647	2.54	1.57	0.6	1.48	#NULL!	49	1.76	27.8409
1020	1	1	43	1	0	76	198	111	0	1	0	0	0	20.89	18.33	7.49	85.11	366.36	3.33	1.29	0.88	2.06	#NULL!	48.39	1.8	26.8833
1021	1	1	62	1	0	88	155	95	1	1	0	1	0	26	32	6.98	92	299.1	6.25	0.94	1.68	4.25	#NULL!	48	0.41	117.073
1022	1	1	54	1	0	89	233	103	1	1	0	0	0	14	4	5.69	97	309	4.48	0.66	1.74	2.44	#NULL!	48	0.85	56.4706
1023	1	0	61	0	0	48	226	130	0	1	0	0	0	18	28	6.33	89	379	5.95	1.29	1.94	3.48	#NULL!	48	0.98	48.9796
1024	1	1	66	1	1	90	151	91	0	1	0	0	0	25	23	5.36	109	427.2	4.91	1.13	1.25	3.25	2090	48	1.49	32.2148
1025	1	1	62	1	1	87	243	135	0	1	0	0	0	17	14	7.37	139	431	4.97	0.62	1.18	3.49	1360	47	1.04	45.1923
1026	1	1	68	1	0	85	151	91	0	1	0	0	0	29	20	9.04	136	369	3.44	1.64	0.82	2.14	1500	47	1.66	28.3133
1027	1	1	73	1	0	82	187	113	0	1	0	0	0	14	12	8.82	105	#NULL!	6.31	1.09	1.23	4.42	7700	47	0.74	63.5135
1028	1	1	90	0	0	98	155	93	0	1	1	0	1	120	80	11.63	116	464.8	3.05	0.73	1.13	1.72	#NULL!	46	0.61	75.4098
1029	1	1	83	1	0	111	108	65	0	1	0	0	0	23	13	7.33	81	442	3.92	0.34	1.52	2.32	2670	46	0.42	109.524
1030	1	1	67	1	0	93	215	126	0	1	0	0	0	18	8	7.06	103	336	4.53	0.5	1.23	2.83	#NULL!	45	1.91	23.5602
1031	1	1	82	0	0	70	140	100	1	1	0	0	0	27	23	6.45	102	371	4.27	1.12	1.05	2.83	#NULL!	45	0.88	51.1364
1032	1	1	69	1	1	93	190	124	1	1	0	0	0	19	21	5	133	472	4.49	1.48	0.72	2.87	1470	45	1.5	30
1033	1	1	71	0	0	85	170	110	0	1	0	0	0	15	21	8.79	103	243	4.68	0.87	1	3.21	1400	45	1.29	34.8837
1034	1	1	65	1	0	97	195	98	0	1	1	0	0	42	40	8.04	115	582.6	5.36	1.92	1.16	3.43	#NULL!	45	0.8	56.25
1035	1	1	51	1	1	79	141	96	0	1	0	0	0	25.18	9.1	5.41	94.47	506.85	4.11	2.42	1	2.45	6960	44.77	1.5	29.8467
1036	1	1	55	1	0	76	132	88	1	1	0	1	0	140	12	6.7	127	456.3	4.79	0.9	0.82	3.61	7320	44	1.54	28.5714
1037	1	1	67	1	0	93	168	106	1	1	0	0	0	54	86	8.66	126	324	4.21	1.03	1.1	2.6	2630	44	1.15	38.2609
1038	1	1	39	1	0	99	149	81	0	1	0	0	0	20.04	18.52	7.06	136.68	562.81	4.22	1.37	1.3	2.47	#NULL!	43.89	1.54	28.5
1039	1	1	65	1	0	62	162	89	0	1	0	0	0	15.62	9.58	4.04	88.86	432.12	4.87	0.88	1.41	3.05	1250	43.47	1.04	41.7981
1040	1	1	58	0	0	84	128	88	0	1	1	1	0	21	22.51	3.47	84.69	518.51	2.64	1.62	0.65	1.65	#NULL!	43.21	1.4	30.8643
1041	1	1	89	1	0	78	156	72	0	1	0	0	0	29	26	14	132	#NULL!	#NULL!	#NULL!	#NULL!	#NULL!	990	43	0.43	100
1042	1	1	85	1	0	85	202	132	0	0	0	0	0	140	12	6.17	140	244	3.75	0.67	0.98	2.38	#NULL!	43	0.62	69.3548
1043	1	1	65	1	0	65	177	102	0	1	0	0	0	16	14	6.51	85	341.3	7.24	1.9	0.95	5.33	870	43	0.75	57.3333
1044	1	1	62	0	0	98	177	109	1	1	0	1	0	17	37	4.52	79	253.6	5.55	1.12	1.39	3.62	4640	43	1.4	30.7143
1045	1	1	54	1	0	99	159	64	1	1	0	0	0	26	39	5.43	110	475.1	4.48	5.66	0.72	2.72	1600	43	0.84	51.1905
1046	1	0	61	0	0	72	159	101	1	1	0	0	0	23	37	7.95	118	549	5.59	1.17	1.1	3.82	4340	42	1.09	38.5321
1047	1	1	45	1	0	80	142	90	1	1	0	0	0	17	30	7.6	102	402	4.95	1.96	0.84	3.58	1990	42	2.47	17.004
1048	1	1	57	1	0	73	136	82	0	1	1	0	1	16	17	8.15	120	579	2.59	1.46	0.63	1.56	#NULL!	42	2.06	20.3883
1049	1	0	68	0	0	80	155	83	0	1	0	0	0	33	37	9.04	70	390.7	4.99	1.24	1.23	3.35	3850	42	0.89	47.191
1050	1	1	86	1	1	83	150	100	0	0	0	0	1	79	53	13.27	114	161	3.21	0.84	0.83	1.93	6180	41	0.62	66.129
1051	1	1	56	1	0	67	132	74	0	1	1	0	1	21	10	6.97	127	288	6.27	1.56	1.13	4.47	3960	41	0.95	43.1579
1052	1	1	50	0	0	84	190	105	0	1	0	0	0	20.85	32.22	3.3	69.87	344.08	5.62	1.26	1.23	3.46	410	40.51	1.38	29.3551
1053	1	0	62	0	0	62	130	80	0	0	0	0	0	20.83	16.55	5.56	80.75	294.42	2.62	0.82	1.01	1.45	#NULL!	40.48	1.71	23.6725
1054	1	1	66	1	0	90	148	98	0	1	0	0	0	18	15	5.4	102	355	5.39	0.96	0.99	3.8	#NULL!	40	1.62	24.6914
1055	1	1	59	1	1	40	179	128	0	1	0	0	0	62	25	#NULL!	#NULL!	#NULL!	#NULL!	#NULL!	#NULL!	#NULL!	4510	40	0.44	90.9091
1056	1	0	78	0	0	87	117	70	1	1	0	0	0	18	15	#NULL!	#NULL!	#NULL!	2.7	0.9	1	1.63	22820	40	1.15	34.7826
1057	1	1	64	0	0	75	99	68	0	1	0	1	0	31.93	20.23	12.25	112.22	479.24	6.7	3.72	1.18	4.38	24220	39.76	0.55	72.2909
1058	1	1	59	0	0	87	140	88	1	1	0	0	0	18	16	6.84	149	494	3.58	0.77	1.45	1.95	#NULL!	39	1.89	20.6349
1059	1	1	75	1	0	86	120	80	1	0	0	0	0	24	17	8.14	115	406	5.05	1.07	0.72	3.66	#NULL!	39	1.22	31.9672
1060	1	1	67	1	0	95	170	110	0	1	0	0	0	24	19	10.23	86	445.7	3.82	0.97	1.26	2.36	630	39	0.89	43.8202
1061	1	1	76	1	0	83	162	94	0	1	0	0	0	53.89	19.89	#NULL!	#NULL!	615.66	4.31	0.53	1.42	2.54	#NULL!	38.87	0.66	58.8939
1062	1	1	41	0	0	104	194	124	0	1	0	0	0	14	21	6.45	98	363	5.93	1.43	1.3	3.31	640	38	0.54	70.3704
1063	1	1	68	0	0	60	135	86	0	1	0	0	0	29	27	5.9	102	370	4.3	0.95	1.22	3	1060	38	1.09	34.8624
1064	1	1	76	0	0	68	141	75	0	1	0	0	0	30	18	6.12	83	333	5.12	0.53	1.47	3.32	#NULL!	38	0.42	90.4762
1065	1	1	67	1	0	77	171	94	0	1	0	1	0	13.78	8.28	4.46	75.08	378.85	4.06	1	1.14	2.45	2020	37.28	0.99	37.6566
1066	1	1	56	1	0	84	156	105	0	1	0	0	0	23	30	4.49	97	284	4.31	2.69	0.78	2.93	240	37	1.87	19.7861
1067	1	1	55	0	0	68	142	91	0	1	0	0	0	24	33	5.16	107	470	5.57	1.66	1.27	3.77	120	37	1.81	20.442
1068	1	1	66	0	1	73	190	100	0	1	0	0	0	15	14	5.31	124	397.3	4.94	0.62	1.56	3.08	4000	37	0.71	52.1127
1069	1	1	72	1	1	68	182	91	0	1	0	0	0	20.26	11.28	6.89	92.68	392.91	5.35	0.58	1.49	3.23	#NULL!	36.85	0.58	63.5345
1070	1	1	77	0	0	90	110	68	0	0	0	0	1	21	15	3.25	92	412.1	2.98	0.84	0.86	1.78	#NULL!	36	0.95	37.8947
1071	1	1	68	1	0	102	214	110	0	1	1	1	0	16	18	5.9	110	443	5.19	1	1.3	3.44	#NULL!	36	3.45	10.4348
1072	1	1	62	1	1	90	141	86	0	1	0	0	0	19	22	6.35	107	483	4.16	1.07	1.04	2.58	#NULL!	36	2.02	17.8218
1073	1	1	80	1	0	92	120	62	0	1	0	1	0	44	65	7.42	119	377	3.19	0.71	1.37	1.73	480	36	0.71	50.7042
1074	1	1	85	1	0	46	174	121	0	1	0	0	0	17	17	6.89	120	491.8	4.23	1.38	1.08	2.83	#NULL!	36	1.43	25.1748
1075	1	1	85	1	0	61	179	116	1	1	0	0	0	17	17	6.89	120	491.8	4.23	1.38	1.08	2.83	1430	36	1.43	25.1748
1076	1	0	49	1	0	86	185	97	0	1	0	0	0	17	17	4.31	78	#NULL!	4.33	1.3	1.49	2.46	14620	36	0.5	72
1077	1	1	70	0	0	69	138	83	0	1	1	0	0	15	10	6.78	84	342.2	4.77	0.77	1.04	3.12	#NULL!	36	1.12	32.1429
1078	1	1	84	1	0	78	152	86	0	1	0	0	0	14	4	5.59	128	335	4.37	0.75	1.16	2.79	#NULL!	35	1.66	21.0843
1079	1	0	72	0	0	70	179	101	1	1	1	0	0	14.81	10.37	19.32	174.36	#NULL!	#NULL!	#NULL!	#NULL!	#NULL!	5360	34.59	0.48	72.0625
1080	1	1	76	0	0	72	135	75	1	0	0	0	0	120.1	57.32	6.14	95.81	#NULL!	#NULL!	#NULL!	#NULL!	#NULL!	4510	34.07	1.5	22.7133
1081	1	0	74	0	0	82	120	70	0	0	0	0	0	27	14	11.5	182	269	5.5	0.73	1.37	3.66	#NULL!	34	0.84	40.4762
1082	1	1	57	1	1	60	168	96	0	1	0	0	0	20	20	5.5	88	331	5.17	1.28	1.06	3.52	#NULL!	34	2.16	15.7407
1083	1	1	56	0	0	110	138	83	0	0	0	0	0	27	23	6.92	105	393.1	5.63	2.25	0.96	3.93	890	34	1.64	20.7317
1084	1	1	67	0	0	73	185	108	0	1	0	0	0	28	39	6.63	142	532.7	5.96	1.51	1.48	4.04	3000	34	1.07	31.7757
1085	1	1	72	1	0	98	189	90	1	1	0	0	0	130	15	7.75	142	#NULL!	4.68	1.06	1.05	3.16	850	34	0.78	43.5897
1086	1	1	88	1	0	80	127	104	1	1	0	0	1	29	23	11.66	185	627.5	4.16	1.51	0.93	2.72	#NULL!	33	2.41	13.6929
1087	1	1	45	1	0	104	148	94	1	1	0	0	0	27	10	5.79	156	448.8	5.22	1.93	1.03	3.55	490	33	1.85	17.8378
1088	1	1	56	1	0	83	144	99	0	1	0	1	0	130	11	6.48	123	407.6	4.61	0.85	1.05	3.24	2420	33	1.22	27.0492
1089	1	1	55	0	0	80	145	95	0	1	0	0	0	16	4	6.6	134	#NULL!	6.38	1.71	1.23	4.45	2390	33	1.3	25.3846
1090	1	1	85	0	0	76	160	88	1	1	1	0	0	20	14	8.65	151	502	4.33	1.3	0.81	3.12	#NULL!	32	2.97	10.7744
1091	1	1	56	1	0	69	133	77	1	1	0	0	0	24	17	#NULL!	#NULL!	#NULL!	4.52	1.61	0.93	3.02	1360	32	0.42	76.1905
1092	1	1	61	1	0	73	128	96	0	1	0	0	0	13	20	8.13	111	423.8	4.42	1.68	1.01	3.07	750	32	1.31	24.4275
1093	1	1	89	1	0	92	139	85	1	1	1	0	0	31	19	26.53	302	761	8.54	2.89	1.64	6.05	#NULL!	31	0.96	32.2917
1094	1	1	63	1	0	60	120	80	1	0	0	1	0	22	24	8.08	124	373	5.88	0.79	1.37	3.98	#NULL!	31	2.74	11.3139
1095	1	1	54	0	0	123	170	99	0	0	0	0	0	20	10	6.67	133	614.2	4.34	1.28	0.92	2.93	#NULL!	31	1.37	22.6277
1096	1	1	86	0	0	73	178	100	0	1	0	0	0	17	12	4.58	120	274	5.69	0.82	1.14	4.01	1220	31	1.59	19.4969
1097	1	1	66	1	0	63	168	79	0	1	0	0	0	17	17	6.28	152	534	5.46	1.37	1.12	3.6	1340	31	1.1	28.1818
1098	1	1	75	1	0	73	164	90	0	1	0	0	0	21	12	5.26	117	355	5.4	1.06	0.8	3.97	#NULL!	31	2.12	14.6226
1099	1	1	64	1	0	80	192	116	0	1	0	0	0	15	18	6.25	91	358	3.6	1.93	0.69	2.38	#NULL!	31	1.6	19.375
1100	1	0	75	0	0	72	176	114	0	1	0	0	0	31	18	5.1	77	373.1	4.96	0.69	1.25	3.62	1300	31	0.5	62
1101	1	0	68	0	0	103	177	94	0	1	0	0	0	21	21	7.93	109	395	5.08	1.31	1.41	3.12	8300	31	0.61	50.8197
1102	1	1	53	1	0	64	241	126	0	1	1	1	0	11.43	10.72	7.67	100.53	322.98	4.51	0.81	0.96	2.8	750	30.14	1.06	28.434
1103	1	1	78	1	0	92	139	78	0	1	0	0	0	38	23	5.82	150	448.1	2.72	0.41	1.04	1.79	#NULL!	30	1.78	16.8539
1104	1	1	82	1	0	98	156	84	0	1	0	0	0	31	26	5.73	117	204	4.52	0.85	1.89	2.56	#NULL!	30	1.44	20.8333
1105	1	1	55	1	0	86	109	74	0	1	0	0	0	31	36	5.13	119	475	4.47	1.13	0.94	3.2	#NULL!	30	1.26	23.8095
1106	1	1	70	0	0	64	162	96	0	1	0	0	0	110	13	4.86	95	337.3	5.84	0.98	1.1	4.03	3600	30	0.79	37.9747
1107	1	1	70	0	1	84	161	111	0	1	0	0	0	11.17	7.87	10.72	129.31	309.93	4.59	0.9	0.9	3.07	1700	29.65	0.47	63.0851
1108	1	1	68	1	0	76	158	100	0	0	0	0	0	22	13	6.25	92	342	4.15	0.51	1.4	2.65	#NULL!	29	1.5	19.3333
1109	1	1	75	1	0	54	123	75	0	1	0	0	0	24	18	5.61	90	392	5.22	1.4	1.27	3.35	2950	29	2.37	12.2363
1110	1	1	81	1	0	79	179	95	0	1	0	0	0	10	14	8.69	163	371	4.45	1.34	1.29	2.68	3500	29	1.32	21.9697
1111	1	1	66	1	0	107	204	126	0	1	0	0	0	13	8	6.28	124	350	3.23	0.53	1.01	1.98	#NULL!	29	0.61	47.541
1112	1	1	62	1	0	78	192	99	0	1	0	0	0	20	15	4.54	101	297	4.67	0.65	1.7	2.58	#NULL!	29	0.86	33.7209
1113	1	0	47	0	0	95	183	112	0	1	0	0	0	22	31	4.93	88	540	4.29	4.08	1.09	2.58	4280	29	2.45	11.8367
1114	1	1	50	0	0	105	138	87	0	0	0	0	0	27	38	4.73	83	303.6	5.09	0.61	1.36	3.46	3870	29	0.82	35.3659
1115	1	1	75	1	0	81	188	84	0	1	0	1	0	31	39	8.25	121	511.7	5.97	1.57	1.2	4.13	39280	29	1.16	25
1116	1	1	43	1	0	73	116	81	0	1	0	0	0	12.35	14.49	5.67	84.56	480.41	3.71	0.65	1.01	2.56	#NULL!	28.8	2.1	13.7143
1117	1	1	61	1	0	63	120	78	0	0	0	1	0	73.27	18.07	4.32	99.16	452.51	7.77	1.53	1.2	5.73	#NULL!	28.6	2.17	13.1797
1118	1	1	86	1	0	95	162	93	0	1	1	0	1	20.19	13.6	5.29	91.37	347.54	5.38	0.82	1.41	3.29	1300	28.26	0.72	39.25
1119	1	1	67	1	0	78	170	112	0	1	0	0	0	16	17	3.8	103	270	5.48	0.96	0.99	3.98	4380	28	1.19	23.5294
1120	1	1	60	1	0	92	181	104	0	1	0	0	0	18	11	6.43	118	543	5.07	1.22	1.08	3.32	6440	28	1.06	26.4151
1121	1	0	69	0	0	78	154	100	0	1	0	0	0	15	14	5.68	108	439.2	4.21	1.21	1	2.86	6340	28	0.78	35.8974
1122	1	1	59	1	0	60	152	93	0	1	0	0	0	20	17	6.37	93	391.3	5.25	0.69	1.41	3.5	#NULL!	28	1.29	21.7054
1123	1	1	77	1	0	82	196	98	0	1	1	0	0	15	11	7.36	111	355.9	4.99	0.79	1.14	3.3	40000	28	0.84	33.3333
1124	1	1	77	1	0	94	181	109	0	1	0	0	0	34.07	52.47	#NULL!	#NULL!	487.44	4.5	1.16	0.94	3.06	#NULL!	27.82	1.89	14.7196
1125	1	1	57	1	0	98	125	77	0	1	0	1	0	22.6	27.26	6.7	111.6	403.78	5.12	0.71	1.24	3.32	#NULL!	27.13	1.26	21.5317
1126	1	1	77	1	0	93	146	80	1	1	0	1	1	14	9	3.6	116	418	5.36	1.08	0.91	3.53	1790	27	1.24	21.7742
1127	1	1	52	1	0	77	168	93	0	0	0	0	0	34	35	7.31	80	328	3.76	0.74	0.78	2.72	#NULL!	27	1.5	18
1128	1	1	54	1	0	84	223	110	0	1	0	0	0	30	18	8.94	202	522	6.04	0.74	0.98	4.31	6880	27	1.84	14.6739
1129	1	1	67	1	0	67	139	88	1	1	0	0	0	13	6	5.04	120	320.6	3.84	0.98	0.69	2.58	6630	27	1.76	15.3409
1130	1	0	63	0	0	54	136	83	0	1	0	0	0	16	18	4.32	64	240.6	4.85	0.95	1.63	3.05	#NULL!	27	1.31	20.6107
1131	1	0	73	0	0	80	144	70	0	1	0	0	1	61.58	12.66	10.48	117.95	431.86	5.36	3.1	0.97	3.8	5050	26.82	1.4	19.1571
1132	1	0	71	0	0	70	170	88	0	1	1	0	0	15	15	6.26	109	294.9	7.82	4.99	1.11	5.31	#NULL!	26	1.04	25
1133	1	1	63	1	1	122	150	93	0	1	0	1	0	26	19	4.69	115	431	3.1	2.96	0.94	1.88	#NULL!	26	2.95	8.81356
1134	1	0	69	1	0	56	187	107	0	1	0	0	1	15	13	3.29	91	339	5.67	2.14	0.67	4.34	2500	26	1.62	16.0494
1135	1	1	79	1	0	73	111	73	0	0	1	1	1	37	23	5.59	112	255	2.28	1.03	0.69	1.47	#NULL!	26	0.93	27.957
1136	1	1	68	0	0	48	178	102	1	1	0	0	0	20	15	4.74	82	312	6.74	1.34	1.11	4.32	600	26	1.05	24.7619
1137	1	1	34	0	0	81	159	110	0	1	0	0	0	23	26	9.81	152	516	4.81	2.22	0.82	3.33	6120	26	1.44	18.0556
1138	1	1	64	1	1	74	163	102	0	1	0	0	0	16	14	7.4	137	327	4.64	0.5	1.1	3.08	1800	26	0.43	60.4651
1139	1	1	64	1	0	62	255	125	0	1	1	0	0	140	13	9.32	214	395	5.76	0.88	1.28	3.9	7060	26	0.83	31.3253
1140	1	1	74	1	0	55	198	124	0	1	0	0	0	16	8	7.86	88	376.8	6.16	1.12	1.1	4.3	#NULL!	26	0.82	31.7073
1141	1	1	55	1	0	60	199	130	0	1	0	0	0	19	19	6.61	136	422	6.04	1.15	1.13	4.15	440	26	0.91	28.5714
1142	1	1	57	1	1	90	196	98	0	1	0	0	0	20.47	16.85	9.1	130.46	457.93	5.8	3.51	0.95	3.36	#NULL!	25.69	2.6	9.88077
1143	1	1	57	1	0	67	166	101	0	1	0	0	0	24.74	15.22	8.51	204.07	513.84	5.88	0.92	1.39	3.92	810	25.31	0.64	39.5469
1144	1	1	58	1	0	72	129	94	0	1	0	0	0	18	25	5.42	96	560	4.26	1.5	0.77	2.98	1550	25	0.96	26.0417
1145	1	1	77	1	0	82	154	62	0	1	0	1	0	18	8	9.81	145	497	4.11	0.66	1.24	2.56	1970	25	1.76	14.2045
1146	1	1	49	1	0	84	130	98	0	1	0	0	0	17	18	5.34	104	335	5.33	1.22	0.98	3.69	260	25	1.49	16.7785
1147	1	0	81	0	0	88	141	71	0	1	0	0	0	32	18	2.85	93	260	4.87	0.79	1.12	3.25	#NULL!	25	1.22	20.4918
1148	1	1	83	0	0	71	148	106	0	1	1	0	0	20	16	11.47	171	534.5	3.62	1.37	0.85	2.35	3100	25	0.59	42.3729
1149	1	0	50	0	0	90	233	129	0	1	0	0	0	23	20	4.55	100	381	5.21	0.8	1.36	3.72	#NULL!	25	0.96	26.0417
1150	1	1	70	1	0	82	153	77	0	1	0	0	0	23	16	6.18	101	345.2	5.19	0.6	1.34	3.39	#NULL!	25	0.87	28.7356
1151	1	1	72	1	0	89	167	72	0	1	0	0	0	19	16	6.01	100	380.3	4.15	0.76	1.43	2.49	#NULL!	25	0.54	46.2963
1152	1	1	58	1	0	74	163	105	0	1	0	0	0	25.58	15.8	4.68	76.67	289.46	4.23	0.91	1.21	2.44	#NULL!	24.76	0.91	27.2088
1153	1	0	70	0	0	84	182	96	0	1	0	0	0	26.03	15.42	7.57	75.84	401.09	5.42	1.64	1.22	3.61	14150	24.01	1.16	20.6983
1154	1	1	73	1	0	104	125	91	1	1	1	0	0	22	16	6.59	96	208	5.46	0.67	1.17	3.56	6220	24	0.53	45.283
1155	1	1	75	1	0	82	154	95	0	1	0	0	0	18	12	6.95	93	372.4	5.62	0.53	1.34	3.87	1620	24	1.98	12.1212
1156	1	0	74	0	0	81	189	98	0	1	0	0	1	16	7	4.85	95	401.3	5.76	2.08	1.15	3.86	970	24	1.09	22.0183
1157	1	1	65	1	0	90	177	103	0	1	0	0	0	21	21	9.13	95	371.4	5.12	0.81	1	3.78	3100	24	1.3	18.4615
1158	1	1	27	0	0	86	112	71	0	0	0	0	0	16	15	4.42	93	365	3.29	1.23	1.09	2.01	#NULL!	24	1.3	18.4615
1159	1	0	68	0	0	62	82	63	0	0	0	0	0	64	26	65.32	768	981.8	5.47	1.64	0.98	3.96	1960	24	2.2	10.9091
1160	1	0	83	1	1	68	170	78	1	1	0	0	0	17	10	12.18	125	391.5	6.22	2.16	1.28	4.11	7680	24	0.96	25
1161	1	1	44	1	0	90	173	91	0	1	0	0	0	18	20	5.42	116	732.8	5.49	1.73	1.15	3.81	#NULL!	24	0.77	31.1688
1162	1	1	56	1	0	76	171	99	0	1	0	0	0	54	22	11.48	165	#NULL!	#NULL!	#NULL!	#NULL!	#NULL!	2.6	24	0.46	52.1739
1163	1	0	80	0	0	68	148	72	0	1	0	0	0	23	24	4.29	85	447	6.37	0.9	1.44	4.19	880	23	1.95	11.7949
1164	1	1	71	1	0	88	195	128	0	1	0	0	0	15	17	#NULL!	#NULL!	332	4.44	2.91	0.93	2.89	2160	23	1.28	17.9688
1165	1	0	65	0	0	100	185	90	0	1	0	0	0	21	21	5.57	80	325	5.18	0.49	1.5	3.25	1420	23	0.58	39.6552
1166	1	1	72	1	0	108	195	118	1	1	0	0	0	16	11	6.31	108	441	4.53	0.83	1.19	2.9	11420	23	3.4	6.76471
1167	1	1	71	1	0	98	156	96	0	1	0	0	0	130	11	5.55	111	409	4.29	0.87	0.99	2.88	#NULL!	23	1.87	12.2995
1168	1	1	78	1	0	61	163	89	1	1	0	0	0	23	20	3.95	96	297	4.61	0.53	1.22	3.06	#NULL!	23	1.28	17.9688
1169	1	1	80	1	1	98	166	91	1	1	0	0	0	24	16	3.79	112	500.3	4.06	1.16	0.72	2.74	4000	23	1.28	17.9688
1170	1	0	59	0	0	82	132	84	1	1	0	0	0	16	18	8.45	76	302.7	5.14	1.03	0.88	3.35	4000	23	1.59	14.4654
1171	1	0	70	0	0	84	116	78	1	0	0	0	0	34	38	11.76	178	444.2	3.91	1.64	1.2	2.35	670	23	1.05	21.9048
1172	1	0	61	0	0	83	172	94	0	1	1	0	0	16	21	7.72	90	290.8	6.02	1.28	1.36	4	1720	23	0.75	30.6667
1173	1	0	70	0	0	51	157	92	1	1	0	0	0	15	8	4.73	103	460.1	3.89	1.69	0.91	2.42	1540	23	0.88	26.1364
1174	1	1	56	1	0	92	129	94	0	1	0	0	0	25	14	6.6	98	295.8	5.4	1.35	0.9	3.74	6510	23	1.66	13.8554
1175	1	0	67	0	0	75	166	90	0	1	0	0	0	19.08	15.64	6.78	64.98	318.41	6.82	1.04	1.72	4.69	#NULL!	22.98	0.76	30.2368
1176	1	0	83	0	0	89	141	67	0	1	1	0	0	20.85	11.69	9.21	126.09	479.07	8.19	2.37	1.49	4.98	#NULL!	22.93	0.65	35.2769
1177	1	1	39	1	0	69	226	140	0	1	0	0	0	40.92	26.01	6.45	92.32	359.47	4.95	1.32	0.98	3.29	#NULL!	22.45	0.73	30.7534
1178	1	1	63	1	0	82	203	110	0	1	0	0	0	17.26	13.82	8.48	116.14	409.13	4.96	1.28	1.14	3.26	490	22.42	0.87	25.7701
1179	1	1	67	1	0	110	142	95	0	1	1	0	1	45.57	19.29	6.23	102.37	380.75	5.47	1.76	1.06	3.51	5510	22.25	1.73	12.8613
1180	1	0	78	1	0	63	130	80	0	1	1	0	1	11.81	7.36	11.89	164.79	377.94	8.3	2.92	1.09	5.9	1290	22.22	1.47	15.1156
1181	1	1	55	1	1	75	176	88	0	1	0	0	0	16.31	10.51	6.32	76.94	277.58	3.62	0.7	1.17	2.24	#NULL!	22.08	1.59	13.8868
1182	1	0	74	0	0	61	171	90	0	1	0	0	0	17	23	4.97	76	#NULL!	#NULL!	#NULL!	#NULL!	#NULL!	#NULL!	22	1.92	11.4583
1183	1	1	79	0	0	82	147	95	0	0	1	0	0	120	18	8.75	111	231	5.25	0.81	1.26	3.4	#NULL!	22	1.26	17.4603
1184	1	1	80	1	0	76	143	95	0	1	0	0	0	14	10	5.64	108	487	4.96	1.29	0.97	3.46	1450	22	1.15	19.1304
1185	1	0	68	0	0	80	215	109	0	1	0	0	0	16	14	5.75	86	386	5.48	0.47	1.15	2.97	2260	22	0.73	30.137
1186	1	1	59	1	0	83	215	114	0	1	0	0	0	25	20	11.44	232	379	3.44	0.68	1.49	1.85	900	22	1.37	16.0584
1187	1	1	70	1	0	75	150	90	0	0	0	0	0	16	80	9.43	133	353	4.08	0.61	1.57	2.32	#NULL!	22	1.21	18.1818
1188	1	0	65	0	0	90	146	105	0	1	0	0	0	17	11	5.72	78	337	6.59	2.43	1.01	4.57	#NULL!	22	0.66	33.3333
1189	1	1	72	1	0	90	144	104	0	1	0	0	0	16	9	7.02	138	433.7	5.42	0.91	1.04	3.85	360	22	1.34	16.4179
1190	1	1	78	1	0	80	141	81	1	1	0	0	0	20	11	8.09	110	356.7	4.32	0.54	1.01	3.01	#NULL!	22	1.39	15.8273
1191	1	1	62	1	0	103	94	74	0	1	0	0	0	19	18	5.63	116	470.1	4.07	2.32	0.72	2.73	360	22	2	11
1192	1	1	72	1	1	72	163	87	1	0	0	0	0	20	12	4.92	97	426.4	5.4	0.78	1.46	3.29	#NULL!	22	0.37	59.4595
1193	1	0	56	0	0	78	200	115	0	1	1	0	0	22	22	7.57	84	417.4	5.9	1.26	1.59	3.65	23310	22	0.61	36.0656
1194	1	1	65	1	0	87	173	88	0	1	0	0	0	18.25	15.07	6.87	81.95	489.91	5.12	1.37	1.23	3.42	#NULL!	21.62	1.82	11.8791
1195	1	0	70	0	0	73	128	74	1	1	0	0	0	25.38	17.68	7.73	114.71	413.94	4.55	3.92	0.8	2.8	17090	21.17	0.67	31.597
1196	1	0	73	0	0	73	143	99	1	1	0	0	0	16.38	23.84	6.23	105.36	375.95	4.32	0.52	1.56	2.36	33670	21.12	0.6	35.2
1197	1	1	82	1	0	80	135	85	0	1	0	0	1	17.78	8.02	2.36	74	290.32	3.76	0.63	0.93	2.54	#NULL!	21.09	1.2	17.575
1198	1	1	83	1	0	85	138	89	0	1	0	0	0	15	12	4.94	111	450.7	3.7	0.74	1	2.48	7660	21	1.73	12.1387
1199	1	1	73	0	0	70	150	82	0	0	0	0	1	30	19	7	97	148	2.32	1.65	0.59	1.54	4660	21	0.87	24.1379
1200	1	0	79	0	0	78	115	62	0	1	1	0	0	16	14	5.06	118	292.5	3.4	1.34	0.64	2.3	#NULL!	21	1.56	13.4615
1201	1	1	62	1	0	82	179	114	0	1	0	0	0	19	15	8.05	168	520	3.76	0.77	1.43	2.1	940	21	1.72	12.2093
1202	1	0	60	0	0	88	169	96	0	1	0	0	0	16	18	13.09	210	614	5.78	2.33	1.19	3.43	960	21	1.16	18.1034
1203	1	0	52	0	0	82	134	64	0	1	0	0	0	22	22	6.34	112	532	4.74	1.68	1.08	3.18	6120	21	1.35	15.5556
1204	1	1	65	1	0	67	164	74	0	1	0	0	0	17	16	8.89	125	381.3	5.64	0.55	1.46	3.8	4000	21	0.65	32.3077
1205	1	1	73	1	0	110	141	91	0	0	0	0	0	23.84	18.05	7.13	83.92	329.61	5.11	0.37	1.39	3.45	840	20.77	0.92	22.5761
1206	1	0	55	0	0	76	170	100	0	1	0	0	1	14.5	5	9.86	149.84	382.2	6.71	1.99	1.57	3.93	1920	20.7	1.59	13.0189
1207	1	0	55	0	0	104	122	72	0	1	0	0	0	19.35	16.31	11.1	100.47	429.24	7.16	1.24	1.56	4.54	#NULL!	20.05	0.52	38.5577
1208	1	1	54	1	0	92	140	80	0	1	0	0	0	18	17	7.65	149	664	5.51	1.74	0.76	3.9	2060	20	2.19	9.13242
1209	1	0	63	0	0	80	160	100	0	1	0	0	0	30	35	5.37	57	149	8.95	0.68	1.35	6.89	#NULL!	20	0.99	20.202
1210	1	1	61	0	0	81	200	110	0	1	0	0	0	11	8	6.19	109	257	4.69	0.99	0.96	3.27	3600	20	1.7	11.7647
1211	1	1	56	1	0	98	135	95	1	1	0	0	0	20	14	5.17	101	379	5.29	1.54	1.1	3.45	270	20	1.6	12.5
1212	1	1	73	1	1	65	204	102	0	1	0	0	0	14	11	8.07	96	367	4.25	0.66	1.38	2.71	6480	20	0.81	24.6914
1213	1	0	70	0	0	113	141	87	0	0	0	0	0	14	11	8.07	96	367	4.25	0.66	1.38	2.71	6480	20	0.81	24.6914
1214	1	1	59	1	0	117	109	52	0	0	0	0	0	33	9	9	226	570	5.37	1.65	1.25	3.39	#NULL!	20	0.31	64.5161
1215	1	0	46	0	0	95	152	78	0	1	0	0	0	35	15	3.99	96	274.8	4.48	1.31	0.79	3.22	610	20	1.03	19.4175
1216	1	0	72	0	1	66	184	120	0	1	0	0	0	17	9	5.43	80	450.5	4.47	0.59	1.36	2.51	#NULL!	20	0.83	24.0964
1217	1	1	74	1	0	80	170	99	0	1	0	0	0	29	12	7.54	82	265.1	4.74	0.69	1.14	3.04	#NULL!	20	1.74	11.4943
1218	1	1	89	1	0	76	140	80	0	1	1	0	1	21.93	27.6	8.6	133.81	444.94	2.67	0.82	0.94	1.51	840	19.46	1	19.46
1219	1	1	41	1	0	80	256	156	0	1	0	0	0	16.77	9.44	8.28	150.25	535.08	5.07	1.08	1.39	3.33	#NULL!	19.13	1.17	16.3504
1220	1	0	59	0	0	90	124	64	0	0	0	0	0	18	20	6.63	69	436.4	5.64	0.9	1.52	3.72	600	19	1.44	13.1944
1221	1	1	54	1	0	85	160	89	0	1	0	0	0	18	12	5.63	89	356	5.61	1.26	0.93	3.98	5670	19	1.21	15.7025
1222	1	1	58	1	0	70	152	108	0	1	0	0	0	14	10	2.66	75	286.5	3.63	0.73	0.9	2.67	430	19	1.99	9.54774
1223	1	0	67	0	0	61	210	144	1	1	0	0	0	11	10	9.63	123	413.6	4.29	1.24	1.15	2.77	390	19	1.42	13.3803
1224	1	0	60	0	0	90	143	89	0	1	1	0	0	18	13	4.83	68	400.6	6.2	1	1.99	3.57	#NULL!	19	0.73	26.0274
1225	1	1	81	1	0	104	200	102	0	1	0	0	0	20.32	14.12	9.24	91.92	450.29	3.02	0.58	0.9	1.84	1780	18.74	1.6	11.7125
1226	1	0	61	0	0	100	152	82	0	1	0	0	0	14.25	11.09	9.22	73.74	382.09	4.7	1.55	0.87	3.04	#NULL!	18.27	1.11	16.4595
1227	1	1	66	1	0	106	130	86	0	0	1	0	0	16.61	14.66	4.51	90.61	318.18	4.43	0.8	0.98	2.87	#NULL!	18.12	2.4	7.55
1228	1	1	65	1	0	85	178	111	0	1	0	0	0	21.09	22.32	9.37	87.29	443.77	6.21	1.44	1.44	3.92	#NULL!	18.05	0.27	66.8519
1229	1	1	45	1	0	80	156	102	0	1	0	0	0	9	9	7.37	111	451	3.87	0.57	1.05	2.2	4630	18	0.72	25
1230	1	1	60	1	0	80	200	116	0	1	0	0	0	18	18	9.48	216	439	5.86	0.9	1.24	4.36	4320	18	1.02	17.6471
1231	1	1	63	1	0	68	198	123	0	1	0	0	0	133	65	9.44	134	274	4.95	0.58	1.33	3.1	#NULL!	18	0.58	31.0345
1232	1	0	84	0	0	106	132	80	0	0	0	0	0	20	13	3.74	70	358	3.68	0.73	1.05	2.32	#NULL!	18	0.68	26.4706
1233	1	1	65	1	0	88	145	78	0	1	1	0	0	110	10	4.79	73	284.2	4.84	1.42	1.02	3.17	#NULL!	18	1	18
1234	1	1	54	1	0	83	127	79	1	1	0	0	0	140	14	7.45	127	275	#NULL!	#NULL!	#NULL!	#NULL!	#NULL!	18	2.64	6.81818
1235	1	1	62	1	0	75	142	74	1	1	0	0	0	16	13	8.31	167	330	5.29	1.24	1.31	3.3	#NULL!	18	1.7	10.5882
1236	1	1	75	1	0	59	123	76	0	0	0	0	0	20	13	10.74	100	393	3.77	0.85	1.19	2.35	19140	18	0.69	26.087
1237	1	0	51	0	0	90	121	74	0	1	0	0	0	16	12	#NULL!	#NULL!	356	5.06	2.23	0.8	3.58	660	18	1.37	13.1387
1238	1	0	67	0	0	124	144	111	0	1	0	0	0	43	37	9.41	82	343.9	5.7	1.04	1.28	3.61	3300	18	1.54	11.6883
1239	1	1	66	1	1	80	124	78	1	0	0	0	0	21	13	6.01	96	343.2	4.83	1.12	0.95	3.06	#NULL!	18	2.18	8.25688
1240	1	0	67	0	0	69	110	60	0	0	0	0	0	19.71	14.02	4.6	62.38	319.42	5.55	0.78	1.66	3.3	#NULL!	17.99	1.17	15.3761
1241	1	1	45	1	0	102	196	124	0	1	0	0	0	19.74	17.59	5.94	11.61	338.65	5.03	3.06	1.01	0.8	#NULL!	17.8	0.99	17.9798
1242	1	1	73	0	0	57	182	113	0	1	0	0	0	21.2	17.85	6.33	88.28	390.38	#NULL!	#NULL!	#NULL!	#NULL!	#NULL!	17.35	1.71	10.1462
1243	1	0	80	1	0	85	212	119	1	1	0	0	0	11	9	6.68	114	421	4.19	0.88	0.85	3.15	4220	17	0.92	18.4783
1244	1	1	75	1	1	75	229	109	0	1	0	0	1	21	11	5.31	97	452	4.71	0.98	1.3	3.13	2770	17	1.64	10.3659
1245	1	0	64	0	0	88	138	77	0	0	0	0	0	20	25	5.06	104	393	4.99	1.81	1.22	3.36	3660	17	0.92	18.4783
1246	1	1	61	1	0	133	178	110	0	1	0	0	0	19	12	4.72	93	329	4.2	1.13	0.7	2.73	1660	17	1.3	13.0769
1247	1	1	57	0	0	98	125	83	0	1	0	0	0	10	10	4.48	130	459	3.73	1.07	0.72	2.41	3320	17	0.86	19.7674
1248	1	0	77	0	0	86	190	96	1	1	0	0	0	19	12	5.03	76	319	5.06	0.56	0.71	3.66	1680	17	0.4	42.5
1249	1	1	59	1	0	108	120	73	1	1	0	0	0	140	22	8.75	202	404	2.9	1.69	0.86	1.72	770	17	0.72	23.6111
1250	1	1	62	1	1	52	174	118	0	1	0	0	0	48	21	11.84	177	431.8	2.99	0.53	1.17	1.71	#NULL!	17	0.53	32.0755
1251	1	1	74	0	0	77	173	88	1	1	0	0	0	17	8	6.55	81	213.7	4.98	0.66	1.13	3.28	4520	17	2.25	7.55556
1252	1	1	70	1	0	62	170	100	0	1	0	1	0	16	10	5.74	92	323.1	4.31	0.79	1.05	2.95	1570	17	1.49	11.4094
1253	1	1	57	1	0	63	165	101	0	1	0	0	0	30	17	13.26	166	400.1	4.5	0.63	1.29	2.88	#NULL!	17	1.33	12.782
1254	1	1	72	0	0	91	175	91	1	1	1	0	0	13.88	11.12	4.86	121.98	250.76	3.06	0.84	1.04	1.91	310	16.62	1.01	16.4554
1255	1	0	68	0	0	58	142	88	0	1	0	0	0	17.11	14.13	5	77.15	229.97	5.68	0.58	1.78	3.39	630	16.56	0.78	21.2308
1256	1	1	86	0	0	100	170	100	0	1	1	1	0	22	17	9.18	161	487	3.7	0.89	1.12	2.24	1750	16	0.77	20.7792
1257	1	0	63	0	0	76	183	125	0	1	0	0	0	25	15	4.27	81	265	3.72	0.82	1.51	1.93	1240	16	1.04	15.3846
1258	1	1	70	1	0	112	184	97	0	1	0	0	0	26	22	5.73	87	305	3.81	0.74	0.84	2.44	3800	16	0.75	21.3333
1259	1	0	69	0	0	101	158	97	0	1	0	0	0	21	13	4.79	90	156	4.43	0.88	1.09	2.7	49300	16	0.65	24.6154
1260	1	0	56	0	0	98	185	104	0	1	0	0	0	16	12	6.06	79	274	3.83	0.86	1.4	2.02	1910	16	1.52	10.5263
1261	1	0	70	0	0	56	128	80	0	0	0	0	0	14	7	4.84	80	296	5.46	1.27	1.06	3.78	#NULL!	16	1.98	8.08081
1262	1	0	61	1	0	48	170	75	0	1	0	0	0	19	10	#NULL!	#NULL!	#NULL!	#NULL!	#NULL!	#NULL!	#NULL!	8270	16	0.92	17.3913
1263	1	0	78	0	0	70	154	136	0	1	0	0	0	25	20	4.08	63	241	3.65	0.57	1.35	2.12	3990	15	0.93	16.129
1264	1	0	68	0	0	97	142	65	0	1	0	0	0	14	13	3.54	57	139	4.15	0.51	1.53	2.38	#NULL!	15	1.12	13.3929
1265	1	1	65	1	1	76	130	80	0	1	0	0	0	20	25	6.99	114	346	4.09	0.76	1.05	2.66	#NULL!	15	1.69	8.87574
1266	1	1	73	1	0	90	122	71	0	0	0	0	0	17	11	8.47	89	286	4.03	0.77	0.88	2.13	1040	15	1.66	9.03614
1267	1	1	80	1	0	87	212	120	0	1	0	0	0	21	18	11.82	153	352	4.07	0.41	1.58	2.41	#NULL!	15	1.36	11.0294
1268	1	0	72	0	0	98	160	80	0	1	0	1	0	14	11	#NULL!	#NULL!	497.6	4.8	1.17	1.06	3.33	7030	14	2.89	4.84429
1269	1	0	64	0	0	51	160	74	0	1	0	0	0	78	21	4.4	65	400	4.33	0.77	1.05	2.69	720	14	1.48	9.45946
1270	1	1	62	1	0	62	169	96	0	1	0	0	0	18	15	7.68	91	271.9	4.58	0.8	1.02	3.08	4000	14	0.9	15.5556
1271	1	1	65	1	0	58	163	84	0	1	0	0	0	39	13	8.64	126	#NULL!	#NULL!	#NULL!	#NULL!	#NULL!	880	14	0.42	33.3333
1272	1	1	65	0	1	60	163	84	0	1	0	0	0	39	13	6.9	117	#NULL!	#NULL!	#NULL!	#NULL!	#NULL!	880	14	0.44	31.8182
1273	1	1	73	1	0	84	209	119	0	1	0	1	0	28.95	16.91	5.74	144.43	360.48	3.06	0.6	1.18	1.6	#NULL!	13.92	0.45	30.9333
1274	1	0	74	1	0	90	202	114	0	1	0	0	0	16	14	4.48	96	340	5.39	1.16	0.95	3.62	#NULL!	13	1.78	7.30337
1275	1	0	48	0	0	72	149	89	1	1	0	0	0	17	13	6.58	65	215.4	4.18	0.56	1.83	2.49	4000	13	0.95	13.6842
1276	1	0	79	0	0	68	195	90	0	1	0	0	0	15	9	7.29	94	494.6	7.66	1.32	1.38	5.37	600	12	1	12
1277	1	0	78	1	0	92	194	108	0	1	0	0	0	21	9	4.66	69	196	6.09	0.7	1.87	3.44	2430	12	0.79	15.1899
1278	1	1	77	1	0	80	177	72	0	1	0	0	0	13	9	8.77	164	353	3.86	0.51	1.12	2.48	3090	12	1.19	10.084
1279	1	1	60	1	0	67	186	107	0	1	0	0	0	13	6	4.23	89	369	4.17	0.8	1.16	2.61	1250	12	2.44	4.91803
1280	1	1	65	1	0	90	178	122	0	1	0	0	0	20	16	8.01	127	342.6	4.02	0.59	1.14	2.72	#NULL!	12	0.46	26.087
1281	1	0	72	1	0	96	168	75	1	1	0	0	0	21.17	12.68	5.86	74.97	241.68	3.45	0.58	1.22	1.96	#NULL!	11.4	1.44	7.91667
1282	1	0	79	1	0	75	132	73	0	1	0	0	0	19	10	7.5	105	237	5	0.66	1.15	3.29	#NULL!	11	1.08	10.1852
1283	1	0	79	0	0	74	132	73	1	1	0	0	0	58	23	17.59	182	436	4.28	1.7	1.02	2.92	670	11	1.08	10.1852
1284	1	0	76	0	0	75	161	100	1	1	0	0	1	19	11	4.06	87	321.2	4.61	1.1	1.26	3.09	2070	11	1.4	7.85714
1285	1	0	74	0	0	103	135	70	0	1	0	0	0	38	14	7.12	153	346	4.53	0.5	1.55	2.84	18190	10	1.67	5.98802
1286	1	0	71	1	0	91	119	81	1	1	0	0	0	25	17	6.85	75	347	4.78	0.58	1.31	3.02	38270	9	0.71	12.6761
1287	1	1	79	1	1	102	184	83	0	1	0	0	0	16.53	10.05	16.25	495.97	458.89	2.88	0.48	0.91	1.66	#NULL!	8.85	0.54	16.3889
1288	1	1	70	0	0	78	153	86	1	1	0	0	0	18.04	9.28	6.82	81	128.09	3.23	0.41	1.07	1.89	#NULL!	7.18	0.55	13.0545
1289	1	0	61	0	0	78	138	87	1	1	0	0	0	116.69	266.07	6.53	4.98	70.64	1.09	6.55	2.6	1.2	#NULL!	157.15	0.4	392.875
1290	0	1	56	1	0	68	120	80	0	0	0	0	0	21	22	5.62	93	452	5.13	1.41	0.94	3.51	3910	18	2.8	6.42857
1291	0	1	58	0	0	89	124	79	0	0	0	0	0	18	12	6.12	116	500	4.63	1.55	1.06	3.17	#NULL!	21	1.14	18.4211
1292	0	1	47	1	0	80	114	70	1	1	0	0	0	28	48	5.75	88	284	5.75	3.68	1.19	3.78	950	63	3.3	19.0909
1293	0	1	62	1	0	66	120	70	0	0	0	0	0	21	19	8.22	110	461	5.17	1.09	1.09	3.45	#NULL!	27	3.53	7.64873
1294	0	1	64	0	0	70	122	84	0	0	1	0	0	22	33	4.47	111	268	5.82	1.38	1.28	4.1	#NULL!	35	2.82	12.4113
1295	0	0	54	0	0	80	150	80	0	1	1	0	0	21	22	5.62	93	452	5.13	1.41	0.94	3.51	3910	18	2.8	6.42857
1296	0	0	53	0	0	72	132	90	0	0	1	0	0	15	12	4.5	91	258	5.23	0.64	1.43	3.39	2270	20	2.41	8.29876
1297	0	0	64	0	0	80	120	80	1	0	0	0	0	26	19	5.82	88	284	8.88	3.21	1.56	6.08	950	36	3.1	11.6129
1298	0	1	40	0	0	72	140	96	0	1	0	0	0	15	15	2.93	94	416	3.11	1.04	0.77	2.03	5130	30	2.32	12.931
1299	0	1	43	1	0	80	120	80	0	0	0	0	0	25	35	5.99	98	531	4.76	0.59	1.1	3.38	180	65	2.04	31.8627
1300	0	0	70	0	0	50	124	85	0	0	0	0	0	17	10	7.37	101	301	3.5	0.95	0.91	2.25	15960	15	1.04	14.4231
1301	0	1	68	1	0	80	130	70	0	0	0	0	0	27	30	5.53	124	389	4.29	0.8	2.05	2.21	#NULL!	30	1.78	16.8539
1302	0	0	74	0	0	80	120	80	0	0	0	0	0	26	14	11.61	130	529	3.42	1.31	0.75	2.32	#NULL!	22	0.52	42.3077
1303	0	1	61	0	0	90	160	90	0	1	1	0	0	17	20	5.46	85	387	3.7	1.67	0.93	2.52	750	22	1.7	12.9412
1304	0	0	55	0	0	70	130	80	1	1	1	0	0	17	14	5.38	64	375	6.39	0.55	1.52	4.39	150	26	3.31	7.85498
1305	0	1	58	1	0	79	120	78	0	0	1	0	0	35	57	7.22	79	318	4.21	1.22	1.04	2.59	540	35	1.85	18.9189
1306	0	1	60	0	0	80	120	80	0	0	0	0	0	22	16	6.48	113	371	4.7	1.09	1.03	3.3	#NULL!	20	1.71	11.6959
1307	0	1	71	0	0	78	120	80	0	0	0	0	0	20	20	6.05	97	339	4.12	0.59	1.01	2.92	9770	18	1.89	9.52381
1308	0	1	59	1	0	80	120	80	0	0	0	0	0	19	28	4.25	77	405	3.65	1.03	0.98	2.47	480	38	2.03	18.7192
1309	0	1	68	0	0	84	120	78	0	1	0	0	0	20	30	6.22	117	267	2.88	0.84	1.04	1.65	#NULL!	27	1.75	15.4286
1310	0	1	65	0	0	55	120	70	0	0	0	0	0	17	16	5.37	86	340	2.77	0.61	0.79	1.82	5830	14	1.8	7.77778
1311	0	1	43	0	0	70	140	80	0	0	0	1	0	18	14	3.44	127	341	5.95	0.88	1.74	3.49	#NULL!	24	3.69	6.50407
1312	0	0	70	0	0	70	180	100	0	1	1	0	0	10	8	7.15	91	262	5.05	1.21	1.09	3.24	2270	21	2	10.5
1313	0	0	67	0	0	100	188	94	1	1	0	0	0	16	16	5.54	102	271	6.56	1.6	0.88	4.24	2100	28	2.53	11.0672
1314	0	0	66	0	0	68	140	100	1	1	0	0	0	39	56	6.46	76	304	6.59	1.23	1.56	3.9	450	30	2.59	11.583
1315	0	1	79	1	0	103	146	62	0	1	0	0	0	21	17	4.8	100	403	4.71	0.88	1.16	2.97	#NULL!	38	1.82	20.8791
1316	0	1	62	1	0	131	137	87	1	1	0	0	0	20	20	6.19	97	308	5.52	1.06	1.39	3.82	9770	21	1.22	17.2131
1317	0	0	81	0	0	70	130	80	0	1	0	0	0	15	8	5.73	104	227	4.61	1.1	1.32	2.71	4510	12	2.44	4.91803
1318	0	1	55	0	0	80	159	106	0	1	0	0	0	19	18	6.86	98	436	4.89	1.41	1.12	3.17	#NULL!	25	2.59	9.65251
1319	0	1	59	0	0	103	138	92	0	0	0	0	0	16	18	4.73	80	314	4.56	0.79	1	2.86	560	19	1.95	9.74359
1320	0	1	58	0	0	80	120	80	1	1	1	0	0	17	15	4.7	95	427	6.55	1.98	1.11	4.44	6030	58	2.82	20.5674
1321	0	1	60	0	0	78	110	68	1	0	0	0	0	14	10	4.61	92	314	6.93	1.99	1.23	4.7	2760	23	2.51	9.16335
1322	0	0	52	0	0	65	112	82	0	1	1	0	0	23	31	3.88	65	375	3.59	1.15	1	2.12	160	29	1.77	16.3842
1323	0	1	53	0	0	68	162	98	1	0	0	0	0	21	25	7.22	115	545	5.67	3.94	0.96	3.31	#NULL!	39	2.82	13.8298
1324	0	0	47	0	0	86	140	90	0	0	0	0	0	41	47	5.29	138	540	4.15	0.94	1.34	2.22	#NULL!	50	1.08	46.2963
1325	0	0	65	0	0	94	138	68	0	1	1	0	0	17	17	7.82	97	351	4.81	1.39	1.11	3	9820	47	2.21	21.267
1326	0	0	70	0	0	76	114	80	1	0	0	1	0	25	22	9.49	130	625	7.25	5.04	1.11	4.53	#NULL!	24	3.27	7.33945
1327	0	1	60	0	0	68	120	80	0	0	0	0	0	21	17	6.78	93	454	4.02	0.58	1.28	2.42	3950	23	1.44	15.9722
1328	0	1	58	0	0	74	137	75	1	0	0	0	0	28	48	4.52	90	357	6.61	1.35	1.28	4.5	1810	49	1.54	31.8182
1329	0	0	59	0	0	72	120	80	0	1	0	0	1	20	17	8.6	70	497	4.35	1.41	0.89	2.87	349	25	2.04	12.2549
1330	0	1	63	1	0	82	110	68	1	1	1	0	0	21	20	6.01	108	478	6.28	2.92	0.89	4.16	#NULL!	24	1.61	14.9068
1331	0	1	65	0	0	102	160	80	1	1	1	0	0	34	32	4.76	102	436	5.53	2.43	0.9	3.72	1900	31	2.38	13.0252
1332	0	1	73	0	0	64	144	76	0	1	0	0	0	21	22	6.52	76	269	3.79	0.52	1.71	1.97	450	17	1.04	16.3462
1333	0	1	54	1	0	64	117	82	0	0	0	0	0	21	29	5.24	94	546	4.5	1.81	0.99	2.91	5180	27	3.05	8.85246
1334	0	1	61	0	0	63	123	77	0	0	0	0	0	21	11	5.34	116	456	4.64	0.68	1.1	2.69	#NULL!	21	2.04	10.2941
1335	0	0	79	0	0	74	150	86	0	1	0	0	0	25	26	3.4	89	307	4.91	1.31	1.32	3.02	990	25	2.81	8.8968
1336	0	1	60	1	0	59	120	68	0	0	0	0	0	27	15	5.65	92	488	6.16	1.37	1.65	3.02	2770	52	1.22	42.623
1337	0	1	51	1	0	68	114	68	1	0	0	0	0	16	14	5.71	120	256	5.9	0.81	1.51	4.08	#NULL!	28	1.91	14.6597
1338	0	1	58	0	0	78	120	62	0	0	0	0	0	30	32	6.34	112	482	4.9	1.04	1.24	3.1	#NULL!	58	1.62	35.8025
1339	0	1	44	1	0	58	142	78	0	0	0	0	0	13	8	4.35	108	231	5.84	0.66	1.15	3.88	#NULL!	28	2.81	9.96441
1340	0	0	62	0	0	60	142	78	0	0	0	0	0	18	18	7.41	96	355	4.07	1.6	1.72	1.96	#NULL!	25	2.03	12.3153
1341	0	0	74	0	0	75	140	80	0	1	1	0	0	22	14	4.84	89	419	3.03	0.99	1.05	1.82	1000	35	1.94	18.0412
1342	0	1	60	1	0	62	142	84	0	0	0	0	0	31	53	3.32	105	360	4.62	1.12	1.35	2.79	#NULL!	26	1.91	13.6126
1343	0	0	64	0	0	70	120	80	1	0	0	0	0	18	18	3.65	68	436	7.35	1.14	1.26	5.05	230	53	2.03	26.1084
1344	0	0	64	0	0	88	158	98	0	1	1	0	0	16	17	4.3	71	380	5.9	1.54	1.11	4.06	310	43	2.35	18.2979
1345	0	0	79	0	0	56	170	90	0	1	0	1	0	13	9	4.99	69	514	4.06	2.14	0.78	2.46	240	20	1.26	15.873
1346	0	1	51	0	0	110	145	75	0	0	0	1	0	12	12	4.53	101	325	3.62	0.7	0.91	2.28	10000	15	1.87	8.02139
1347	0	0	49	0	0	75	145	75	0	1	0	0	0	17	12	4.08	89	260	4.5	0.93	1.1	2.96	1010	14	2.74	5.10949
1348	0	0	58	0	0	87	140	89	1	1	0	0	0	35	43	4.68	80	323	4.85	2.46	0.74	3.06	570	32	2.55	12.549
1349	0	1	55	1	1	70	128	80	1	0	0	0	0	16	15	4.12	92	481	4.98	3.39	0.87	3.04	2800	28	1.64	17.0732
1350	0	1	77	1	0	95	182	100	0	1	1	0	0	22	12	7.16	113	428	4.57	0.76	1.11	2.99	#NULL!	18	1.64	10.9756
1351	0	1	58	1	0	60	147	88	1	1	0	0	0	21	15	4.48	123	447	4.73	2.78	0.82	3.07	#NULL!	59	1.92	30.7292
1352	0	0	60	0	0	75	130	90	1	1	0	0	0	19	11	6.67	90	253	4.08	2.89	1.04	2.49	1820	15	2.45	6.12245
1353	0	1	67	1	1	78	136	68	0	1	1	0	0	15	7	9.94	210	710	3.43	0.85	1.38	1.77	#NULL!	25	1.99	12.5628
1354	0	1	62	0	0	74	174	113	0	0	0	0	0	25	10	4.16	98	257	3.82	0.48	1.16	2.42	#NULL!	21	1.64	12.8049
1355	0	0	61	0	0	80	140	80	0	1	1	0	0	45	28	4.47	82	360	5.74	1.93	1.1	3.6	620	30	1.42	21.1268
1356	0	0	59	1	0	62	120	80	0	1	1	0	0	23	40	5.23	72	304	3.79	0.89	1.48	2.04	340	50	2.65	18.8679
1357	0	0	69	0	0	83	180	100	0	1	0	1	0	15	20	3.32	72	212	4.3	0.77	1.41	2.61	330	32	1.83	17.4863
1358	0	1	55	1	0	82	134	78	0	1	1	1	0	27	41	7.43	92	396	4.35	0.8	1.24	2.81	2830	17	1.77	9.60452
1359	0	0	62	0	0	80	120	80	0	0	1	0	0	20	26	4.1	70	271	5.12	1.46	1.3	2.95	392	29	2.05	14.1463
1360	0	0	48	0	0	68	106	66	0	0	1	0	0	15	17	5.77	85	386	4.17	1.48	0.92	2.88	760	25	1.96	12.7551
1361	0	0	45	0	0	72	118	72	1	0	1	0	0	20	11	4.84	64	301	6.68	0.87	1.52	4.76	150	15	1.72	8.72093
1362	0	0	73	0	0	80	130	65	1	1	0	0	0	29	25	4.99	77	348	4.34	4.78	0.69	2.78	480	35	1.75	20
1363	0	1	62	1	1	80	140	80	1	1	1	0	0	20	19	7.49	137	589	6.08	1.16	1.13	4.08	#NULL!	52	3.44	15.1163
1364	0	1	63	1	0	74	140	80	0	1	0	0	0	15	14	5.54	130	440	4.48	1.85	0.9	2.99	#NULL!	28	3.26	8.58896
1365	0	1	46	0	0	76	106	68	0	0	0	0	0	28	18	5.19	110	396	5.99	1.59	1.32	4.07	#NULL!	56	1.95	28.7179
1366	0	0	66	0	0	70	142	80	0	1	0	0	0	20	12	4.69	82	232	5.45	0.78	1.54	3.5	620	16	1.88	8.51064
1367	0	0	54	0	0	72	138	80	1	0	1	0	0	20	19	4.12	85	507	3.54	1.99	0.74	2.56	760	30	2.31	12.987
1368	0	1	62	1	0	84	140	90	1	1	0	1	0	16	15	7.03	109	418	3.75	1.75	0.85	2.56	#NULL!	27	3.29	8.20669
1369	0	1	75	1	0	90	150	98	0	1	0	0	0	18	15	4.33	87	357	4.55	0.55	1.17	2.96	870	21	1.77	11.8644
1370	0	1	73	1	1	84	170	102	0	1	0	0	0	30	31	3.68	97	495	4.72	0.55	1.48	2.96	9870	34	1.37	24.8175
1371	0	0	55	0	0	62	110	80	0	0	0	0	0	21	16	5.18	76	321	3.9	0.84	1.26	2.39	450	20	1.48	13.5135
1372	0	0	48	0	0	70	120	70	0	1	0	0	0	20	17	3.08	85	263	4.22	1.38	1.25	2.64	760	24	1.5	16
1373	0	1	52	0	0	72	135	80	0	1	1	0	0	27	17	5.02	91	395	3.02	1.43	0.82	1.85	2290	26	1.06	24.5283
1374	0	0	56	0	0	89	136	86	0	0	0	0	0	16	9	4.8	89	261	4.66	0.87	1.44	2.69	1060	13	2.27	5.72687
1375	0	1	52	1	0	80	140	90	0	1	0	1	0	18	27	5.37	122	429	4.31	1.47	1.07	2.68	#NULL!	34	1.98	17.1717
1376	0	0	62	0	0	76	127	70	0	0	1	0	0	19	16	5.02	73	323	5.37	1.42	1.22	3.67	360	20	2.73	7.32601
1377	0	0	70	0	0	50	170	100	0	0	0	0	0	17	11	3.83	103	385	3.53	1.2	1.32	2.09	240	21	2.42	8.67769
1378	0	1	57	0	0	60	138	73	0	0	0	0	0	19	18	5.72	125	338	4.78	1.03	1.35	2.98	#NULL!	20	1.25	16
1379	0	1	54	1	0	92	141	81	0	0	0	0	0	14	17	4.25	122	319	5.13	1.39	1.14	3.42	#NULL!	20	0.86	23.2558
1380	0	0	56	0	0	64	189	94	0	1	1	0	0	18	16	5.15	72	244	3.04	1.4	0.91	1.81	330	24	2.59	9.26641
1381	0	1	56	1	0	85	135	92	1	0	1	0	0	22	32	5.54	105	493	5.4	3.37	0.92	3.51	#NULL!	20	4.88	4.09836
1382	0	1	70	1	0	70	122	80	0	1	0	0	0	14	14	3.41	106	344	3.28	0.72	0.94	2.05	#NULL!	16	1.15	13.913
1383	0	0	64	0	0	83	160	100	0	1	0	0	0	23	15	3.89	101	422	3.38	2.27	0.78	2.01	#NULL!	31	2.38	13.0252
1384	0	1	65	1	1	65	158	91	1	1	0	1	0	18	20	11.53	112	325	6.06	2.54	1.07	3.96	#NULL!	24	1.43	16.7832
1385	0	0	55	0	0	68	160	100	0	1	0	0	0	20	16	5.08	80	406	4.9	1.21	1.18	3.32	570	15	1.37	10.9489
1386	0	1	63	1	1	62	126	76	0	0	0	0	0	49	24	5.19	101	312	5.39	0.88	1.27	3.36	19220	20	1.6	12.5
1387	0	0	57	0	0	80	140	90	0	1	1	0	0	30	62	2.79	63	239	4	1.34	1.49	2.27	140	55	1.76	31.25
1388	0	1	66	0	1	66	130	70	1	1	1	0	0	26	27	5.09	97	579	4.86	1.79	1.22	3.03	10690	58	2.03	28.5714
1389	0	0	74	0	0	75	124	74	1	1	1	0	0	20	15	4.08	76	384	7.06	2.06	1.66	4.48	460	53	1.63	32.5153
1390	0	0	53	0	0	80	120	80	0	0	0	0	0	13	12	5.47	87	330	5.22	1.03	1.06	3.51	880	11	1.83	6.01093
1391	0	1	47	0	0	60	112	78	0	0	0	0	0	18	16	3.89	85	494	3.71	2.17	0.96	2.27	760	29	2.96	9.7973
1392	0	0	67	0	0	82	150	80	1	1	1	0	0	32	11	5.95	77	413	7.06	0.86	1.4	4.91	480	16	1.63	9.81595
1393	0	1	50	0	0	65	144	88	0	0	1	0	0	23	21	5.31	107	550	3.94	1.63	0.91	2.83	#NULL!	23	2.64	8.71212
1394	0	0	54	0	0	63	150	90	0	0	0	0	0	21	20	4.74	97	242	4.2	1.26	1.15	2.63	10960	20	2.25	8.88889
1395	0	1	64	0	0	80	134	84	0	0	1	0	0	27	23	5.65	116	461	4.33	0.95	1.09	2.9	#NULL!	37	1.81	20.442
1396	0	1	63	0	0	70	132	76	0	0	0	0	0	27	20	5.44	84	453	4.26	0.99	1.22	2.74	700	24	1.06	22.6415
1397	0	0	66	0	0	56	172	83	0	1	0	0	0	14	12	3.96	87	320	4.58	1.16	1.16	2.92	880	14	2.6	5.38462
1398	0	1	57	1	1	66	112	80	0	0	0	0	0	22	20	4.8	109	471	4.91	0.79	1.31	3.34	#NULL!	26	1.27	20.4724
1399	0	0	58	0	0	90	121	80	0	0	0	0	1	26	29	4.66	70	540	2.64	1.09	1.12	1.49	593	28	1.93	14.5078
1400	0	1	80	0	0	78	138	77	0	1	0	0	0	25	11	8.56	148	405	4.37	1.71	0.88	3.04	#NULL!	18	2.24	8.03571
1401	0	0	71	0	0	85	166	94	0	1	0	0	0	21	17	4.99	78	233	5.96	0.7	2.01	3.45	510	15	1.44	10.4167
1402	0	1	75	1	1	71	141	82	0	1	0	0	1	22	11	5.17	83	339	4.64	0.58	1.51	2.83	650	16	1.58	10.1266
1403	0	0	58	0	0	76	160	96	0	1	0	0	0	17	19	5.78	73	330	5.78	2.16	1.3	3.91	360	33	2.4	13.75
1404	0	0	49	1	0	56	120	80	0	1	0	0	0	24	16	5.58	82	517	3.59	1.2	0.97	2.36	620	47	2.98	15.7718
1405	0	0	66	0	0	75	116	80	0	0	0	0	0	20	24	4.04	73	306	4.77	0.76	1.34	3.15	360	25	1.87	13.369
1406	0	0	67	0	0	80	170	100	0	1	0	0	0	19	10	6.89	102	217	6.06	0.63	1.89	3.69	3800	16	2.13	7.51174
1407	0	0	59	0	0	80	146	91	0	1	0	0	0	19	19	5.25	91	287	5.8	1.55	1.01	4	2350	17	2.28	7.45614
1408	0	0	62	0	0	80	130	80	0	1	1	1	0	35	28	5.94	103	300	5.5	2	1.28	3.2	#NULL!	25	2.16	11.5741
1409	0	0	64	0	0	70	143	86	0	1	0	0	0	23	23	3.94	71	305	4.88	0.94	1.11	3.18	310	19	0.94	20.2128
1410	0	0	59	0	0	79	150	96	0	0	1	0	0	16	25	6.12	70	287	5.57	1.02	1.3	3.79	918	25	2.14	11.6822
1411	0	1	60	1	0	85	120	90	0	0	0	0	0	26	24	3.08	108	426	4.33	0.87	1.16	2.7	#NULL!	48	2.22	21.6216
1412	0	0	67	0	0	58	120	80	0	0	0	1	0	17	12	4.85	75	378	5.51	0.95	1.02	3.81	430	15	1.33	11.2782
1413	0	0	69	0	0	80	120	80	1	0	0	0	0	16	9	5.07	79	289	6.97	1.88	0.99	5	540	21	1.97	10.6599
1414	0	1	82	0	0	80	140	88	0	0	0	0	0	29	24	6.43	108	331	5	0.58	1.42	3.2	#NULL!	45	1.53	29.4118
1415	0	1	77	0	0	78	160	90	0	1	0	0	0	17	14	9.02	104	502	4.96	1.64	1.1	2.97	6900	15	2.29	6.55022
1416	0	0	65	0	0	88	172	98	1	1	1	0	0	35	42	4.34	83	315	6.85	1.36	1.41	4.2	650	51	2.85	17.8947
1417	0	1	69	1	1	80	142	70	0	0	0	0	0	26	25	6.88	94	340	5.1	0.48	1.52	3.2	5210	14	2.27	6.1674
1418	0	0	49	0	0	70	140	78	0	0	0	0	0	20	16	3.52	67	256	5.57	1.35	1.33	3.61	710	22	2.6	8.46154
1419	0	0	54	0	0	90	150	100	1	1	0	0	0	28	46	4.86	97	445	6.5	5.8	0.89	3.72	11260	22	2.14	10.2804
1420	0	1	64	1	0	80	180	100	0	1	0	0	0	17	17	4.03	83	413	5.38	1.45	0.89	3.73	660	39	2.14	18.2243
1421	0	1	79	1	0	58	188	75	0	1	1	0	0	28	31	7.76	114	370	3.53	1.2	0.9	2.28	#NULL!	42	1.69	24.8521
1422	0	1	67	1	0	62	114	70	0	0	0	0	0	31	31	6.53	98	301	5.42	0.62	1.65	3.23	#NULL!	16	1.4	11.4286
1423	0	0	66	0	0	80	164	90	0	1	1	0	0	14	15	5.96	72	292	5.88	1.83	1.14	3.83	330	44	2.72	16.1765
1424	0	1	75	0	0	82	160	90	0	1	0	0	0	19	15	4.44	123	440	3.03	0.94	0.7	1.86	#NULL!	38	2.26	16.8142
1425	0	0	64	0	0	118	143	95	1	1	1	0	0	22	26	4.59	98	396	4.41	1.2	1.15	2.69	720	24	2.73	8.79121
1426	0	0	69	0	0	80	130	80	0	1	1	0	0	24	23	6.19	79	391	4.86	1.39	0.89	3.04	540	15	2.21	6.78733
1427	0	1	73	0	0	78	140	84	0	1	0	0	0	19	13	5.28	104	385	4.9	1.12	1.41	3.08	#NULL!	15	1.91	7.8534
1428	0	1	42	1	0	68	124	88	0	0	0	0	0	15	11	4.88	86	351	4.05	0.71	0.97	2.68	5830	13	1.82	7.14286
1429	0	0	56	0	0	58	124	72	0	0	0	0	0	17	12	5.38	85	321	5.51	0.95	1.3	3.67	760	16	2.85	5.61404
1430	0	0	58	0	0	78	137	95	0	1	0	0	1	29	24	4.71	81	246	5.28	0.87	1.37	3.43	600	28	2.15	13.0233
1431	0	0	52	0	0	78	120	75	0	0	0	0	0	22	13	3.4	69	330	5.06	0.94	1.3	3.29	240	16	1.2	13.3333
1432	0	0	80	0	0	81	123	52	0	1	0	0	0	17	12	6	101	423	4.13	1.51	1.27	2.49	10000	20	2.85	7.01754
1433	0	0	72	0	0	66	168	88	0	1	0	0	0	31	43	6.27	68	388	5.28	1.16	1.31	3.49	230	24	1.59	15.0943
1434	0	0	54	0	0	80	160	85	0	1	0	0	0	28	24	6	84	279	5.61	1.45	2.04	3.16	700	22	2.89	7.61246
1435	0	1	63	1	0	70	149	97	0	1	0	0	0	25	22	6.82	111	321	5.49	1.03	0.94	3.83	#NULL!	21	1.78	11.7978
1436	0	1	71	0	0	75	130	84	0	0	0	0	0	23	27	3.8	83	415	5.17	0.82	1.29	3.47	660	40	1.79	22.3464
1437	0	0	53	0	0	82	140	92	1	1	0	0	0	24	28	5.51	92	369	5.49	2.85	0.91	3.75	2900	32	1.64	19.5122
1438	0	1	66	0	0	80	140	80	0	1	0	0	0	18	12	5.19	126	574	5.18	1.61	1.09	3.65	#NULL!	25	1.65	15.1515
1439	0	0	46	0	0	68	112	65	0	0	1	0	1	25	24	3.96	83	376	4.54	1.18	1.13	3.11	660	26	1.23	21.1382
1440	0	0	52	0	0	77	150	80	1	0	0	0	0	38	52	5.14	73	340	6	1.42	1	4.27	360	25	2.66	9.3985
1441	0	0	61	1	0	62	124	68	0	1	0	0	0	28	28	6.8	87	357	5.39	0.91	1.37	3.59	880	25	3.1	8.06452
1442	0	0	69	0	0	88	122	74	0	1	0	1	0	25	22	5.11	74	514	4.41	1.57	1.16	3	410	58	1.84	31.5217
1443	0	1	44	0	0	82	110	80	0	0	0	0	0	31	25	7.19	153	574	4.46	1.3	0.94	3.08	#NULL!	16	2.7	5.92593
1444	0	1	43	0	0	78	130	82	0	0	0	0	0	27	62	6.69	92	440	4.09	1.49	0.93	2.74	2900	51	3.14	16.242
1445	0	0	54	0	0	86	186	112	0	1	1	0	0	22	29	4.59	86	362	4.74	2.02	1	3.16	5850	17	2	8.5
1446	0	1	62	1	0	78	120	80	0	0	0	0	0	21	22	3.79	85	394	5.63	0.79	1.2	3.94	760	20	2.76	7.24638
1447	0	1	67	0	0	83	131	95	0	0	1	0	0	17	22	4.68	106	491	3.82	1.52	0.81	2.57	#NULL!	29	1.11	26.1261
1448	0	1	61	1	0	82	150	90	0	1	1	0	0	15	21	7.88	171	335	3.63	1.64	1.14	2.22	#NULL!	62	1.35	45.9259
1449	0	0	41	0	0	60	110	72	1	0	0	0	0	18	16	6.44	79	318	6.13	0.7	1.11	4.42	540	20	2.97	6.73401
1450	0	1	41	1	1	78	160	110	0	1	0	0	0	24	37	5.56	99	408	5.16	1.28	1.05	3.589	#NULL!	50	2.02	24.7525
1451	0	0	54	0	0	78	148	100	0	0	0	0	0	25	36	5.42	77	336	4.66	0.74	1.2	3.12	480	29	1.91	15.1832
1452	0	1	53	0	0	80	148	108	0	0	1	0	0	33	27	6.51	117	405	4.4	1.08	1.09	3.09	#NULL!	38	1.65	23.0303
1453	0	0	55	0	0	80	120	80	1	1	0	0	1	16	18	3.56	96	420	4.32	1.58	1.26	2.72	#NULL!	40	2.08	19.2308
1454	0	0	33	0	0	85	128	91	0	0	0	0	0	20	20	4.2	87	293	4.23	0.81	1.49	2.56	880	31	1.47	21.0884
1455	0	1	61	1	1	88	148	66	1	0	0	0	0	19	25	8.27	132	320	6.35	0.72	1.3	4.35	#NULL!	41	2.88	14.2361
1456	0	0	64	0	0	79	153	73	0	0	0	0	0	22	23	6.11	64	290	5.53	1.14	1.4	3.53	150	16	2.34	6.83761
1457	0	1	54	0	0	70	140	90	0	1	1	0	0	20	31	7.85	114	565	4.45	1.75	1.16	2.75	#NULL!	67	1.67	40.1198
1458	0	1	55	1	0	80	150	90	0	1	0	0	0	28	41	4.76	107	297	5.25	1.95	1.24	3.42	#NULL!	65	4.05	16.0494
1459	0	0	69	0	0	80	160	90	1	1	0	1	0	19	20	4.05	73	486	5.48	3.31	0.95	3.69	360	22	1.68	13.0952
1460	0	0	47	0	0	82	142	86	0	1	0	0	0	18	23	5.26	71	357	4.8	0.7	1.33	3.11	310	44	2.97	14.8148
1461	0	1	61	1	0	75	130	80	0	0	0	0	0	16	16	4.56	94	434	3.5	0.98	1.02	2.3	5240	28	2.19	12.7854
1462	0	0	66	0	0	82	116	85	0	0	0	0	0	23	17	5.65	74	322	4.7	0.7	1.01	3.04	410	19	2.6	7.30769
1463	0	1	63	0	0	90	120	85	0	0	0	0	0	20	21	4.25	117	233	3.71	0.67	1.21	2.13	#NULL!	32	1.79	17.8771
1464	0	0	65	0	0	82	138	78	0	1	1	0	0	32	55	5.7	69	464	3.85	2.22	0.87	2.22	250	60	2.78	21.5827
1465	0	0	60	0	0	80	136	90	0	1	0	0	0	18	20	5.54	55	310	5.15	0.55	1.79	2.96	130	20	1.86	10.7527
1466	0	1	59	1	0	70	130	80	0	0	1	0	0	26	31	6.65	96	346	3.32	0.88	1.02	2.01	#NULL!	24	1.8	13.3333
1467	0	0	58	0	0	82	150	90	1	1	1	0	0	26	42	5.18	69	316	8.27	1.93	1.48	5.59	580	64	1.83	34.9727
1468	0	1	48	0	0	82	138	78	0	0	0	0	0	32	24	4.35	87	325	5.84	1.88	0.92	3.93	880	28	1.22	22.9508
1469	0	1	54	1	1	78	162	78	0	1	1	0	0	18	27	5.23	96	253	3.51	0.91	0.95	2.31	#NULL!	33	2.56	12.8906
1470	0	0	68	0	0	70	160	85	0	1	1	0	0	20	24	5.31	76	304	4.45	1.37	1.03	3.07	460	32	2.1	15.2381
1471	0	0	76	0	0	84	132	84	0	0	1	0	0	16	16	4.89	101	399	5.56	0.62	1.55	3.69	370	32	2.65	12.0755
1472	0	1	42	1	0	88	125	76	0	0	1	0	0	24	22	3.11	97	330	4.88	1.3	1.2	3.29	11410	10	1.32	7.57576
1473	0	1	47	0	0	80	120	80	0	0	1	1	0	16	16	7.75	95	474	3.7	1.97	0.81	2.33	6060	22	1.64	13.4146
1474	0	0	63	0	0	70	120	80	0	1	0	0	0	21	12	3.24	70	218	4.78	1.08	1.41	2.96	133	12	1.99	6.03015
1475	0	1	52	0	0	60	126	70	0	0	0	0	0	28	37	5.49	108	356	4.17	1.99	0.94	2.65	#NULL!	26	1.6	16.25
1476	0	0	69	0	0	57	187	62	0	1	1	0	0	19	13	3.79	70	303	4.35	1.94	1.27	2.5	610	19	2.78	6.83453
1477	0	0	55	0	0	70	134	80	0	1	0	0	0	42	50	4.73	86	317	4.86	0.91	1.5	3.05	5930	15	2.04	7.35294
1478	0	0	49	0	0	83	130	80	0	1	1	0	0	20	18	4.06	78	410	4.89	1.67	1.41	3.12	520	26	2.77	9.38628
1479	0	0	71	0	0	70	125	94	0	0	0	0	0	58	31	5.3	85	368	5.04	0.67	1.44	3.09	760	11	2.42	4.54545
1480	0	1	48	0	0	66	130	75	1	0	0	0	0	18	21	4.7	101	324	4.44	2.22	0.95	2.89	4720	24	2.46	9.7561
1481	0	1	67	0	0	91	148	76	1	1	0	0	0	15	11	5.73	124	473	4.37	2.82	0.75	2.93	#NULL!	32	2.7	11.8519
1482	0	0	73	0	0	78	142	86	0	1	0	0	0	23	16	5.25	100	288	2.79	0.58	0.79	1.81	3300	9	2.47	3.64372
1483	0	1	49	1	0	78	140	100	1	0	0	0	0	27	41	4.8	135	557	6.71	2.14	1.4	4.75	#NULL!	40	2.88	13.8889
1484	0	0	64	0	0	67	150	107	0	1	0	0	0	20	27	5.8	74	485	3.86	1.25	1.11	2.41	410	43	2.69	15.9851
1485	0	0	64	0	0	88	144	85	0	0	0	0	0	25	21	5.52	80	405	5.92	1.46	1.88	3.54	570	18	1.04	17.3077
1486	0	1	67	1	0	90	140	86	0	0	0	0	0	31	26	6.04	105	305	4.17	1.45	0.83	2.74	#NULL!	37	2.82	13.1206
1487	0	0	54	0	0	45	120	80	1	1	0	0	0	22	34	6.79	97	533	5.69	2.54	10.5	3.82	12060	33	2.39	13.8075
1488	0	1	58	0	0	64	146	93	0	0	0	0	0	16	22	3.88	92	300	4.69	1.15	0.96	3.23	2940	10	2.41	4.14938
1489	0	0	49	0	0	85	130	80	1	0	0	0	0	21	34	5.49	69	365	6.62	3.9	1.13	4.36	301	70	3.3	21.2121
1490	0	0	51	0	0	111	156	101	0	1	0	0	0	18	27	5.27	80	629	4.52	0.76	1.2	2.88	570	34	1.27	26.7717
1491	0	0	55	0	0	70	140	90	1	0	0	0	0	17	24	3.92	66	450	5.89	1.77	1.04	4.15	180	32	2.84	11.2676
1492	0	0	70	0	0	110	120	80	0	1	0	0	0	20	12	2.03	98	352	3.96	1.11	1.2	2.42	720	14	1.49	9.39597
1493	0	1	59	1	0	95	164	100	1	1	0	0	0	22	48	6.95	86	318	6.94	1.68	0.92	4.5	6050	41	1.94	21.134
1494	0	0	57	0	0	90	110	80	0	0	0	0	0	20	20	4.18	71	256	4.14	0.63	1.19	2.7	310	18	2.04	8.82353
1495	0	0	71	0	0	60	110	80	0	0	0	0	0	16	12	4.08	66	189	4.26	0.53	1.67	2.55	190	12	2.95	4.0678
1496	0	1	62	1	0	67	150	97	1	1	0	0	0	24	22	5.31	99	414	7.56	1.14	2.87	4.28	#NULL!	21	1.96	10.7143
1497	0	1	63	1	1	62	120	82	0	0	1	0	0	21	15	6.95	86	442	4.43	1.16	0.98	3.04	820	26	1.83	14.2077
1498	0	1	41	1	0	72	118	80	0	0	0	0	0	18	16	6.55	104	365	4.4	0.73	1.54	2.56	2530	13	2.15	6.04651
1499	0	1	70	0	0	70	111	70	0	0	0	0	0	24	19	5.25	100	432	3.69	0.49	0.85	2.47	#NULL!	25	1.88	13.2979
1500	0	1	45	1	0	75	120	80	0	0	0	0	0	18	21	4.37	101	439	5.11	1.24	0.98	3.54	#NULL!	32	1.34	23.8806
1501	0	1	61	1	0	65	140	104	1	1	0	0	0	43	64	5.68	113	397	4.48	1.86	1.23	2.88	#NULL!	38	2.24	16.9643
1502	0	1	55	1	1	80	130	70	0	0	0	0	0	14	10	4.57	108	451	3.64	0.55	1.1	2.26	#NULL!	20	1.22	16.3934
1503	0	0	65	0	0	82	157	70	0	1	1	0	0	34	22	5.47	78	257	4.64	1.66	1.27	3.02	520	14	1.69	8.28402
1504	0	0	52	0	0	85	140	90	1	1	0	0	0	19	17	4.04	93	368	5.93	0.63	1.29	4.34	4010	21	1.72	12.2093
1505	0	1	60	0	0	84	133	88	1	1	1	0	0	22	14	5.64	100	540	4.01	8.43	0.59	2.18	9660	24	2.5	9.6
1506	0	0	58	0	0	90	103	65	1	0	0	0	0	30	18	3.91	84	316	6.12	1.11	1.46	4.39	700	22	2.08	10.5769
1507	0	0	72	0	0	78	140	80	0	1	1	0	0	19	22	5.04	70	238	4.08	1.7	0.9	2.92	280	27	2.44	11.0656
1508	0	1	46	0	0	83	141	92	0	0	0	0	0	21	23	5.97	114	509	3.59	1.51	0.95	2.42	#NULL!	38	3.02	12.5828
1509	0	1	58	0	0	76	171	105	1	1	0	0	0	19	26	5.55	96	375	5.21	2.34	1.13	3.6	8210	46	1.88	24.4681
1510	0	0	62	0	0	56	150	100	0	1	0	0	0	14	12	6.13	98	383	4.41	2.09	0.71	3.12	730	20	2.68	7.46269
1511	0	0	68	0	0	103	140	90	0	0	1	0	0	24	23	5.62	73	229	4.34	1.32	1.17	2.8	370	29	1.82	15.9341
1512	0	0	58	0	0	70	189	96	0	1	1	1	0	17	17	3.06	67	267	3.58	0.79	1.24	2.1	#NULL!	43	2.2	19.5455
1513	0	1	53	0	0	85	132	84	1	1	1	1	0	16	19	3.41	87	336	4.64	2.59	0.97	3.02	890	35	1.65	21.2121
1514	0	0	61	0	0	70	188	100	0	1	0	0	0	21	24	5.28	87	440	4.49	1.15	0.82	3.14	890	53	1.93	27.4611
1515	0	1	36	0	0	80	112	80	0	0	0	0	0	21	30	5.53	97	364	3.28	0.98	0.97	1.92	13200	28	1.95	14.359
1516	0	0	73	0	0	58	105	62	1	1	0	0	0	21	24	7.39	97	411	9.58	3.99	1.68	6.1	13510	70	2.4	29.1667
1517	0	0	65	0	0	57	126	70	0	0	0	0	0	20	12	5.29	72	317	4.93	0.85	1.75	2.91	340	17	1.38	12.3188
1518	0	1	53	0	0	67	131	79	1	1	0	0	0	18	11	6.95	126	569	4.01	2.69	0.8	2.62	#NULL!	12	2.1	5.71429
1519	0	1	67	1	0	83	118	76	0	0	0	0	0	28	45	5.51	105	381	5.54	1.2	1.19	4.09	#NULL!	26	2.12	12.2642
1520	0	0	72	1	0	76	150	80	0	1	0	0	0	18	22	4.44	107	306	5.93	1	1.55	3.81	#NULL!	35	2.44	14.3443
1521	0	1	62	0	0	82	130	75	0	0	0	0	0	20	9	3.33	86	347	5.08	1.43	0.77	3.55	820	37	2.35	15.7447
1522	0	0	54	0	0	86	178	120	1	1	0	0	0	23	24	5.49	81	463	8.23	1.39	1.65	5.62	600	47	2.84	16.5493
1523	0	0	62	0	0	96	137	75	0	0	1	1	0	27	21	4.06	96	223	5.22	1.13	1.95	3.07	8470	32	3.18	10.0629
1524	0	0	38	0	0	76	114	74	1	0	0	0	0	15	12	7.36	69	327	7.02	2.08	1.22	5.2	393	20	2.7	7.40741
1525	0	1	46	0	0	70	140	90	0	1	0	0	0	20	37	4.59	96	419	4.23	1.96	1.01	2.76	8530	60	1.81	33.1492
1526	0	1	72	0	0	80	138	82	0	1	0	0	0	18	14	4.36	107	373	5.09	1.45	1.01	3.66	#NULL!	18	1.03	17.4757
1527	0	0	72	0	0	84	120	89	1	0	0	0	0	21	12	4.59	86	438	6.77	1.8	1.14	4.79	830	26	2.18	11.9266
1528	0	0	57	0	0	75	140	90	0	1	0	0	0	21	26	5.88	83	370	3.6	1.2	1.57	2.1	660	21	2.69	7.80669
1529	0	0	69	0	0	88	110	70	1	0	0	0	0	22	15	5.68	82	245	5.3	3.23	1.08	3.42	620	19	2.76	6.88406
1530	0	0	64	0	0	98	180	110	0	1	1	0	0	15	25	3.07	67	316	4.36	2.02	0.86	2.94	#NULL!	22	2.12	10.3774
1531	0	0	55	0	0	89	169	87	0	0	1	0	0	36	74	4.5	60	330	4.85	0.93	1.45	3.04	#NULL!	48	1.29	37.2093
1532	0	1	60	1	0	68	133	90	1	0	0	0	0	21	18	7.58	138	377	6.05	2.03	1.33	3.92	#NULL!	21	1.54	13.6364
1533	0	1	59	1	0	78	132	84	0	0	0	0	0	22	43	5.65	105	314	4.99	1.46	1.02	3.32	#NULL!	34	1.86	18.2796
1534	0	1	58	0	0	87	100	70	0	0	1	0	0	17	17	4.71	114	247	4.89	1.62	0.84	3.33	#NULL!	38	2.51	15.1394
1535	0	0	61	0	0	88	140	86	1	0	0	0	0	20	20	3.41	70	233	7.59	0.99	1.69	5.1	280	28	2.48	11.2903
1536	0	1	77	0	0	64	135	85	0	1	1	0	0	34	36	5.89	102	525	3.88	1.46	0.91	2.45	#NULL!	42	1.31	32.0611
1537	0	0	53	0	0	88	102	64	0	0	0	0	0	15	12	6.47	80	361	3.76	0.74	1.3	1.98	570	17	1.83	9.28962
1538	0	1	45	1	0	88	154	104	0	1	1	0	0	36	25	7.27	97	600	4	1.5	0.92	2.7	15960	20	2.46	8.13008
1539	0	0	52	0	0	70	140	90	1	1	0	0	0	18	15	5.02	72	445	4.83	4.01	0.85	3.17	340	39	1.73	22.5434
1540	0	0	54	0	0	98	130	86	0	0	0	0	0	16	28	6.07	250	250	4.32	1.06	1.13	2.67	#NULL!	20	1.49	13.4228
1541	0	0	71	0	0	90	140	90	1	1	1	0	0	15	14	6.7	82	363	5.18	4.34	0.87	3.55	620	44	3.37	13.0564
1542	0	0	59	0	0	83	159	84	1	1	1	0	0	47	60	7.48	75	301	6.09	2.75	1.27	3.92	430	42	1.28	32.8125
1543	0	1	51	1	0	94	127	89	0	0	0	0	0	23	21	3.06	97	417	3.67	0.72	0.87	2.38	16530	22	3.02	7.28477
1544	0	0	62	0	0	79	123	84	1	1	0	0	0	23	19	4.28	73	322	4.79	0.71	1.74	2.77	370	27	1.95	13.8462
1545	0	0	55	0	0	80	120	80	0	1	0	0	0	24	30	6.4	82	525	5.83	2.23	1.13	3.88	620	37	2.61	14.1762
1546	0	1	47	1	0	70	100	60	0	0	0	0	0	12	24	6.7	107	437	3.69	1.5	0.89	2.34	#NULL!	19	2.31	8.22511
1547	0	1	71	1	1	61	151	115	0	1	0	0	0	16	12	8.57	163	602	6.06	1.52	1.47	3.8	#NULL!	44	1.17	37.6068
1548	0	1	73	1	0	86	130	80	0	1	0	0	0	16	15	2.87	86	351	6.112	1.25	1.71	3.84	830	45	2.87	15.6794
1549	0	1	55	0	0	81	136	94	0	0	0	0	0	23	19	3.84	92	390	4.78	1.72	1.04	3.18	2950	20	3.57	5.60224
1550	0	0	59	0	0	70	120	80	0	0	0	0	0	18	16	5.3	81	233	5.07	0.79	1.44	3.34	600	23	1.92	11.9792
1551	0	1	53	0	0	50	105	61	0	0	0	0	0	24	32	4.37	108	504	5.39	2.08	0.76	3.89	#NULL!	24	2.9	8.27586
1552	0	0	58	0	0	84	130	84	0	0	0	0	0	23	31	5.85	86	354	4.43	1.07	1.86	2.53	830	26	1.45	17.931
1553	0	1	44	0	0	80	130	80	0	0	1	0	0	30	14	4.63	88	496	4.24	0.47	1.11	2.89	950	12	1.25	9.6
1554	0	0	60	0	0	80	160	80	1	1	0	0	0	30	39	6.09	79	410	6.98	1.67	1.21	4.89	540	40	1.98	20.202
1555	0	0	61	0	0	62	141	84	0	0	0	0	0	29	36	4.35	75	170	4.13	1.24	1.37	2.47	430	14	2.47	5.66802
1556	0	1	47	1	0	72	137	84	0	0	0	0	0	23	27	4.94	87	275	5.87	1.24	1.04	4.1	900	22	2.89	7.61246
1557	0	1	64	0	0	78	132	84	0	1	1	0	0	19	22	5.41	83	310	5.24	1.15	1.14	3.3	660	24	2.13	11.2676
1558	0	1	59	0	0	74	130	80	0	0	0	0	0	15	14	5.8	111	399	4.02	1.45	0.94	2.54	#NULL!	35	2.72	12.8676
1559	0	0	63	0	0	93	152	96	0	0	0	0	0	19	15	5.59	85	405	5.61	1.21	1.8	3.44	770	27	2.06	13.1068
1560	0	0	47	0	0	63	152	86	1	1	0	0	0	18	15	5.8	70	494	7.32	0.74	1.95	4.7	280	23	3.06	7.51634
1561	0	1	57	1	0	92	142	92	0	0	0	0	0	22	23	5.58	91	455	4.49	0.48	0.84	3.16	2360	23	2.31	9.95671
1562	0	1	59	1	0	53	142	78	0	1	0	0	0	39	22	6.51	78	270	5.14	0.92	1.11	3.41	520	25	2.71	9.22509
1563	0	1	83	0	0	62	135	80	0	1	1	0	0	27	20	13.02	200	761	3.69	1.22	1.12	2.29	#NULL!	26	0.85	30.5882
1564	0	1	41	0	0	82	110	66	0	0	0	0	0	21	16	5.16	99	343	3.8	0.72	1.3	2.27	8110	13	1.87	6.95187
1565	0	1	42	0	0	75	133	88	0	1	0	0	0	15	19	6.01	87	390	4.54	1.37	1.09	3.08	900	30	2.56	11.7188
1566	0	1	50	1	1	80	130	78	1	0	0	0	0	25	43	5.03	101	495	5.51	5.02	0.89	3.51	1680	62	1.79	34.6369
1567	0	0	74	0	0	88	139	76	0	0	0	0	0	16	9	3.16	87	319	3.11	1.38	0.98	1.75	900	16	1.24	12.9032
1568	0	1	52	1	1	102	138	79	1	0	0	0	0	23	27	4.41	105	381	5.43	2.59	0.93	3.47	#NULL!	23	2.31	9.95671
1569	0	0	68	0	0	56	120	78	1	0	0	0	0	24	13	3.87	70	164	6.09	0.96	1.53	4.13	290	15	1.37	10.9489
1570	0	1	67	0	0	82	138	85	0	1	0	0	0	18	15	6.42	111	482	2.81	1.84	0.77	1.77	#NULL!	32	2.35	13.617
1571	0	1	48	1	1	84	130	90	0	0	0	0	0	23	27	4.05	96	455	5.12	1.66	0.79	3.62	8600	54	1.62	33.3333
1572	0	0	49	0	0	54	102	68	0	0	0	1	0	18	12	3.89	67	317	3.34	0.48	1.16	1.96	#NULL!	17	2.56	6.64062
1573	0	0	46	0	0	100	128	88	0	0	0	0	0	17	9	4.76	81	299	5.28	1.31	1.14	3.5	600	17	1.86	9.13978
1574	0	1	61	1	0	65	135	87	0	0	0	0	0	32	29	5.32	98	300	4.16	0.88	1.1	3.2	210	36	1.8	20
1575	0	1	63	1	1	80	128	88	0	1	0	0	0	20	25	6.25	104	457	4.75	1.06	0.91	3.26	8600	34	1.94	17.5258
1576	0	1	53	0	0	71	138	91	0	0	0	0	0	32	31	6.36	80	380	4.71	0.88	1.48	2.95	570	50	2.57	19.4553
1577	0	0	48	0	0	78	164	86	0	1	0	0	0	17	16	4.84	70	348	5.29	1.37	1.47	3.35	290	19	2.02	9.40594
1578	0	0	66	0	0	66	136	76	1	0	1	0	0	16	17	11.23	87	421	5.81	3.73	0.94	3.5	900	30	1.67	17.9641
1579	0	1	62	0	0	70	152	72	0	0	0	0	0	24	23	7.88	104	337	5.35	0.89	1.09	3.63	#NULL!	17	2.23	7.62332
1580	0	1	66	1	0	63	140	95	0	0	0	0	0	32	50	6.43	93	419	4.63	1.22	0.95	3.12	4010	36	3.08	11.6883
1581	0	0	52	0	0	89	130	70	1	1	0	0	0	42	42	5.71	82	401	9.47	2.31	1.82	6.67	620	67	1.78	37.6404
1582	0	0	61	0	0	74	138	93	0	1	0	0	1	25	22	4.71	83	259	2.76	0.96	1	1.7	660	14	1.8	7.77778
1583	0	1	73	1	0	72	149	80	0	1	1	0	1	21	20	4.72	105	314.7	3.61	1.09	0.99	2.34	#NULL!	14	0.94	14.8936
1584	0	1	54	1	0	88	135	90	0	0	0	1	0	23	23	5.57	100	412	5.96	0.72	1.83	3.67	#NULL!	25	1.54	16.2338
1585	0	1	63	1	0	88	135	88	0	0	0	0	0	15	9	5.08	100	335	5.64	1.03	1.13	3.91	4730	14	2.18	6.42202
1586	0	1	45	0	0	56	107	70	1	0	0	0	0	17	10	3.7	95	341	6.63	0.92	1.72	4.68	6090	17	2.33	7.29614
1587	0	1	71	0	0	88	164	88	0	0	1	0	0	44	54	7.11	104	336	3.32	1.18	0.9	2.2	#NULL!	39	1.18	33.0508
1588	0	1	53	1	0	62	130	89	0	0	0	0	0	20	16	4.91	89	363.5	4.39	1.02	1.39	2.56	1100	12	1.44	8.33333
1589	0	1	51	0	0	62	110	80	0	0	0	0	0	20	23	5.58	82	217.9	4.88	0.7	1.03	3.81	630	21	2.01	10.4478
1590	0	0	40	0	0	100	150	96	1	0	0	0	0	15	16	5.04	73	301	5.33	5.57	0.99	3.15	380	21	2.17	9.67742
1591	0	0	53	0	0	72	122	86	0	0	1	0	0	21	24	6.19	61	306.2	5.65	1.5	1.18	3.8	130	33	3.06	10.7843
1592	0	1	50	1	0	83	149	95	0	0	0	0	0	17	19	5.98	74	366.4	5.6	0.96	1.44	3.41	410	33	2.26	14.6018
1593	0	1	68	0	0	56	146	86	0	1	0	0	0	19	21	6.55	95	358.3	3.52	0.62	1.21	2.25	6150	26	1.64	15.8537
1594	0	1	62	1	0	70	107	74	0	0	0	0	0	18	19	5.99	103	354.5	4.94	0.64	1.3	3.01	#NULL!	28	1.14	24.5614
1595	0	0	60	0	0	84	172	104	0	1	0	0	0	53	44	4.31	78	444	3.69	1.16	0.82	2.32	520	24	0.76	31.5789
1596	0	1	55	1	0	83	120	80	0	0	0	1	0	16	13	4.97	93	258.3	3.82	0.79	0.97	2.57	4040	15	1.67	8.98204
1597	0	1	77	0	0	68	120	70	0	1	0	0	0	26	19	5.61	107	426.4	3.81	0.84	0.95	2.59	#NULL!	21	2.98	7.04698
1598	0	1	57	0	0	79	160	110	0	1	0	0	0	39	38	8.19	119	393.6	5	1.14	1.48	3.21	#NULL!	45	1.62	27.7778
1599	0	1	66	1	0	67	132	80	1	0	1	0	0	28	41	8.21	91	543.5	5.52	2.69	0.72	3.89	2380	46	1.71	26.9006
1600	0	1	65	1	0	68	132	84	0	1	0	0	0	18	15	6.08	119	610.5	3.92	1.2	0.82	2.7	#NULL!	22	1.58	13.9241
1601	0	1	53	0	0	75	135	69	0	1	1	0	0	16	17	5.89	87	363.3	5.69	1.48	0.97	4.01	910	15	2.2	6.81818
1602	0	1	54	1	0	64	105	68	0	0	0	0	0	22	22	6.23	114	410	4.95	1.29	1.52	2.75	#NULL!	52	1.57	33.121
1603	0	0	60	0	0	66	138	75	0	0	1	0	0	20	21	6.18	95	378.9	3.35	1.28	0.76	2.37	6170	25	2.51	9.96016
1604	0	0	50	0	0	80	120	80	0	0	0	0	0	18	21	6.28	65	422.1	4.25	1.68	1.09	2.87	160	19	2.85	6.66667
1605	0	0	44	0	0	80	128	72	0	1	0	0	0	25	25	5.3	69	270.3	4.22	1.31	1.19	2.81	985	28	0.87	32.1839
1606	0	1	44	0	0	59	118	75	0	1	0	0	0	17	17	6.44	98	544.1	4.21	0.6	0.94	3.07	210	18	1.68	10.7143
1607	0	0	66	0	0	57	110	60	1	0	0	0	0	28	27	9.26	94	382.2	8.59	1.84	1.45	5.99	5290	23	1.82	12.6374
1608	0	1	57	0	0	80	120	80	0	0	0	0	0	21	33	5.88	100	377.9	3.94	1.56	0.97	2.52	#NULL!	50	2.42	20.6612
1609	0	0	55	0	0	72	146	89	0	0	0	0	0	34	33	7.27	92	359.5	4.51	1.02	1.34	2.82	2960	27	2.1	12.8571
1610	0	1	78	0	0	62	154	94	0	1	1	0	1	21	21	10.72	111	350	4.12	2.25	0.84	2.72	#NULL!	34	1.81	18.7845
1611	0	0	67	0	0	80	140	90	1	1	1	0	0	41	38	3.77	77	414.8	7.12	1.98	1.44	4.91	480	63	2.14	29.4393
1612	0	0	58	0	0	58	148	88	0	1	0	0	0	24	25	3.98	89	317.2	4.46	1.23	1.7	2.57	1140	23	1.42	16.1972
1613	0	1	40	1	0	60	118	84	0	0	0	0	0	14	11	4.14	100	366	4.67	1.71	0.85	3.38	#NULL!	47	3.05	15.4098
1614	0	1	48	1	1	88	112	98	1	1	0	0	0	25	24	5.06	110	437.3	5.06	2.48	0.82	3.42	#NULL!	46	2.23	20.6278
1615	0	0	67	0	0	70	136	80	1	0	1	0	0	12	11	7.46	166	281.6	5.4	3.45	0.93	3.39	#NULL!	17	1.22	13.9344
1616	0	1	65	1	0	69	118	79	1	1	0	1	0	28	31	3.44	89	369.4	4.88	2.38	0.85	3.02	1190	47	2.5	18.8
1617	0	1	59	0	0	90	150	90	0	1	0	0	0	16	18	3.13	87	330	4.2	1.43	1.18	2.58	910	18	1.29	13.9535
1618	0	1	55	1	0	70	136	82	0	0	1	0	0	18	23	6.53	99	387.3	3.46	1.81	0.77	2.26	8160	20	1.75	11.4286
1619	0	1	46	1	1	95	165	115	1	1	0	0	0	17	21	6.83	111	558.9	4.66	1.89	0.86	3.22	#NULL!	30	2.27	13.2159
1620	0	0	74	0	0	62	140	80	1	1	0	0	0	26	13	7.11	115	405.5	4.11	3.9	0.64	2.71	#NULL!	11	1.33	8.27068
1621	0	1	54	1	1	69	130	80	1	0	0	0	0	19	20	6.68	142	659.2	8.13	2.27	1.15	5.75	#NULL!	26	2.05	12.6829
1622	0	0	37	0	0	85	128	85	0	0	0	0	0	17	11	1.88	68	222.5	4.84	0.86	1.24	3.17	230	9	1.75	5.14286
1623	0	0	63	0	0	80	127	90	0	1	0	0	0	20	22	3.87	88	354.5	4.78	1.22	1.2	3.05	950	23	1.95	11.7949
1624	0	0	62	0	0	55	102	82	1	0	1	1	0	22	19	6.5	102	311.4	6.3	1.75	1.66	4.08	#NULL!	24	2.6	9.23077
1625	0	0	78	0	0	65	190	86	1	1	1	0	0	23	38	6.31	107	410.9	5.19	5.45	1	3.03	#NULL!	40	3.42	11.6959
1626	0	1	67	1	0	73	176	102	0	1	0	1	0	24	30	5.32	129	309	4.14	1.57	0.72	2.8	#NULL!	29	3.09	9.38511
1627	0	0	60	0	0	69	130	80	1	0	0	1	0	12	12	5	72	232.8	6.12	0.57	1.2	4.13	340	9	1.43	6.29371
1628	0	0	65	0	0	64	118	64	0	0	0	1	0	17	11	3.58	80	294.5	3.23	0.78	0.89	2.1	570	14	3.16	4.43038
1629	0	1	42	0	0	56	136	90	1	0	0	0	0	19	37	5.78	106	481.2	6.07	1.73	0.97	4.27	#NULL!	46	2.02	22.7723
1630	0	1	75	0	0	80	140	80	0	1	1	0	0	17	22	4.32	95	401.4	4.56	1.19	1.11	3.29	6190	29	1.92	15.1042
1631	0	1	42	1	0	64	130	90	0	1	0	0	0	19	26	6.65	108	434.8	3.97	1.35	0.9	2.61	#NULL!	36	2.23	16.1435
1632	0	1	56	1	0	72	150	80	0	0	0	0	0	18	16	4.05	77	457.3	4.78	0.95	1.15	3.14	480	26	2.48	10.4839
1633	0	1	65	0	0	78	140	90	1	1	0	0	0	23	25	5.93	106	515.8	4.54	2.66	0.89	3.01	#NULL!	22	1.63	13.4969
1634	0	1	66	1	0	77	135	86	1	0	0	0	0	15	30	5.06	110	431.2	6.19	1.66	1.45	4.14	#NULL!	35	1.36	25.7353
1635	0	0	43	0	0	84	122	82	0	0	0	0	0	17	18	4.5	80	321.9	3.75	0.95	0.93	2.47	570	12	2.3	5.21739
1636	0	1	59	1	0	75	102	75	1	0	0	0	0	22	25	4.41	94	403.4	7.63	2.19	0.92	5.63	5310	41	3.79	10.8179
1637	0	0	59	0	0	92	136	86	0	1	0	0	0	15	14	4.49	84	290.6	5.62	2.01	0.91	3.96	700	41	2.09	19.6172
1638	0	1	56	1	0	78	170	120	0	1	0	0	0	17	13	5.34	82	358.4	4.4	1.65	0.84	2.2	630	31	3.2	9.6875
1639	0	1	43	1	1	80	120	80	0	0	0	0	0	27	23	3.76	111	329	5.6	1.96	1.37	3.53	#NULL!	24	1.55	15.4839
1640	0	0	51	0	0	80	111	76	0	0	0	0	0	16	6	2.7	73	199.9	5.5	0.86	1.41	3.52	940	9	1.32	6.81818
1641	0	1	61	1	0	60	130	70	0	0	0	0	0	21	10	9.15	87	323.3	4.52	0.72	1.25	2.91	910	14	1.97	7.1066
1642	0	1	46	0	0	80	120	80	0	0	0	0	0	24	19	6.61	108	420.2	3.84	1.5	1.31	2.1	#NULL!	22	1.98	11.1111
1643	0	1	66	1	0	63	136	83	0	1	0	0	0	26	22	5.41	94	467.6	3.46	0.93	1.09	2.14	5320	26	1.51	17.2185
1644	0	1	59	0	0	60	130	70	0	0	0	0	0	19	17	3.4	130	372.2	4.52	1.27	1.06	3	#NULL!	21	1.71	12.2807
1645	0	1	76	1	1	55	129	72	0	0	0	0	0	25	14	11.34	121	380.8	5.57	1.08	1.52	3.59	#NULL!	34	1.29	26.3566
1646	0	0	52	0	0	75	145	87	0	0	0	0	0	18	15	3.53	65	242.8	4.61	1.58	1.24	2.94	160	9	1.14	7.89474
1647	0	1	55	1	0	57	113	70	0	0	0	0	0	25	21	5.88	111	381.3	4.03	0.58	0.93	2.71	#NULL!	15	2.09	7.17703
1648	0	1	66	1	0	76	130	90	0	1	0	0	0	21	24	3.8	94	368.9	5.43	1.56	1.05	2.6	5370	39	2.84	13.7324
1649	0	1	39	0	0	70	130	94	0	0	0	0	0	14	16	4.94	106	635.2	4.16	1.6	1.42	2.46	#NULL!	39	2.52	15.4762
1650	0	1	62	1	0	89	130	85	0	1	1	0	0	21	18	7.7	128	467	4.65	1.34	0.88	3.35	#NULL!	17	2.56	6.64062
1651	0	0	50	0	0	68	124	82	1	0	0	0	0	17	18	5.73	75	297.4	4.19	2.72	0.92	2.71	430	25	2.89	8.65052
1652	0	1	56	0	1	72	120	83	0	0	0	0	0	25	24	6.82	89	400	4.09	1.15	0.85	2.82	1190	20	1.19	16.8067
1653	0	0	58	0	0	70	130	72	0	0	0	0	0	20	14	4.55	94	355.4	4.95	1.04	1.2	3.34	5380	10	1.8	5.55556
1654	0	1	50	1	0	61	100	60	1	0	0	0	0	22	14	6.43	100	297.2	6.18	0.79	1.32	4.18	#NULL!	17	1.82	9.34066
1655	0	1	56	0	0	84	132	96	1	1	0	0	1	19	25	3.8	118	479.1	4.38	1.49	1.33	2.73	#NULL!	59	1.85	31.8919
1656	0	1	60	1	0	56	126	69	0	0	0	0	0	32	24	6.15	107	211.2	3.9	0.82	1.31	2.46	#NULL!	22	1.69	13.0178
1657	0	0	66	0	0	72	110	85	0	0	1	0	0	25	19	5.71	79	249.9	4.35	2.17	1	2.89	550	32	1.94	16.4948
1658	0	1	59	0	0	43	157	90	1	1	0	0	0	18	22	5.63	94	333.4	4.56	2.24	0.83	3.08	5410	67	2.48	27.0161
1659	0	1	58	0	0	68	155	110	1	1	1	0	0	17	20	6.8	122	418.5	5.21	2.42	0.98	3.67	#NULL!	27	1.99	13.5678
1660	0	1	70	0	0	61	130	80	0	1	0	0	0	15	16	5.7	137	457.1	4.33	0.93	1.46	2.61	#NULL!	19	0.76	25
1661	0	0	69	0	0	60	110	80	0	1	0	0	0	25	17	6.3	77	325.9	5.13	1.17	1.02	3.42	480	17	2.01	8.45771
1662	0	1	47	0	0	67	120	70	0	0	1	0	0	16	17	5.2	142	405.8	5.51	2.18	0.88	3.8	#NULL!	47	2.83	16.6078
1663	0	0	69	0	0	66	160	66	0	0	0	0	0	14	7	2.7	100	228.1	4.45	1.23	1.18	2.87	670	12	1.2	10
1664	0	0	57	0	0	90	130	80	0	0	0	0	0	21	17	4.67	82	334.9	4.82	0.61	1.97	2.76	630	18	0.95	18.9474
1665	0	0	57	0	0	60	150	100	0	0	0	0	0	19	16	6.3	76	222	5.31	0.68	1.22	3.67	460	43	1.32	32.5758
1666	0	0	51	0	0	64	138	70	0	0	0	0	0	17	20	4.45	88	529.9	3.51	1.73	1.06	2.08	960	17	2.44	6.96721
1667	0	1	44	0	0	58	125	75	0	0	0	1	0	20	6	7.17	104	487	4.03	0.86	0.96	2.76	#NULL!	16	2.21	7.23982
1668	0	1	67	1	0	90	164	82	1	1	1	0	0	20	25	8.68	117	326.2	6.45	2.05	1.16	4.47	#NULL!	47	1.85	25.4054
1669	0	0	71	0	0	72	134	80	1	0	0	0	0	19	18	4.36	77	356.4	5.62	2.91	1.07	3.82	490	50	1.94	25.7732
1670	0	1	43	1	0	74	130	80	0	0	0	0	0	23	29	7.56	97	444.1	4.25	0.8	1.22	2.86	17840	37	2.65	13.9623
1671	0	1	42	0	0	98	103	80	1	0	1	0	0	16	32	6.42	85	390.2	5.13	3.42	0.88	3.47	770	15	2.47	6.07287
1672	0	0	48	0	0	80	130	75	1	0	0	0	0	33	27	5.37	79	272	6.22	0.91	1.46	3.9	550	28	1.21	23.1405
1673	0	1	45	1	1	72	106	72	0	0	0	0	0	32	19	7.34	93	574.8	4.98	1.03	1.22	3.17	4210	24	1.49	16.1074
1674	0	0	67	0	0	80	120	78	0	0	0	0	0	18	12	3.08	85	227.1	5.47	0.88	2.07	3.03	770	12	1.49	8.05369
1675	0	1	58	1	0	78	138	80	0	1	0	0	0	27	31	6.01	105	370.5	4.01	1.38	1.3	2.35	#NULL!	31	2.2	14.0909
1676	0	0	64	0	0	70	109	66	0	0	0	0	0	18	10	3.38	88	228.3	5.33	0.76	1.47	3.57	960	13	2.14	6.07477
1677	0	1	47	0	0	82	135	92	0	0	0	1	0	39	83	4.64	110	483.2	4.13	1.51	1.46	2.2	#NULL!	66	2.11	31.2796
1678	0	1	67	1	0	69	118	78	0	1	0	0	0	26	19	7.8	89	500	2.98	0.91	0.81	1.66	1230	16	1.83	8.74317
1679	0	0	52	0	0	79	160	106	1	0	0	0	0	16	9	3.3	71	205	6.27	2.09	1	4.04	290	14	2.58	5.42636
1680	0	1	73	1	0	68	128	73	1	1	0	0	0	23	18	6.32	106	525.7	5	2	1.34	2.88	#NULL!	23	1.32	17.4242
1681	0	1	53	1	1	76	118	76	0	0	0	1	0	20	27	4.87	93	410.3	5.76	2.16	1.15	3.59	4250	25	1.9	13.1579
1682	0	1	48	1	0	60	124	69	0	0	0	0	0	20	25	4.52	86	307.9	4.52	0.68	1.06	2.72	830	26	1.23	21.1382
1683	0	0	68	0	0	60	140	72	0	1	0	0	0	19	13	6.63	113	580.7	5.14	2.04	1.07	3.27	#NULL!	22	1.96	11.2245
1684	0	0	53	0	0	73	138	98	0	0	0	0	0	17	11	4.49	73	222.3	5.01	1.7	1.12	3.21	110	14	2.23	6.27803
1685	0	1	48	1	0	82	130	80	1	1	0	0	0	19	14	6.61	109	486.1	6.33	1.81	1.19	4.3	#NULL!	24	2.18	11.0092
1686	0	0	58	0	0	72	108	72	0	0	0	0	0	24	25	3.2	70	313.8	5.57	1.07	0.95	3.82	290	26	2.99	8.69565
1687	0	0	51	0	0	96	146	78	0	1	1	0	0	19	21	5.04	73	288.4	4.07	1.56	1.18	2.36	550	33	2.05	16.0976
1688	0	1	72	0	0	80	126	88	0	0	1	0	0	25	22	4.5	132	426.4	5.72	1.42	1.36	3.56	#NULL!	32	1.61	19.8758
1689	0	1	45	0	0	80	120	85	0	0	0	0	0	18	25	3.81	104	240	3.85	1.52	1.09	2.43	#NULL!	43	2.05	20.9756
1690	0	0	76	0	0	63	142	90	0	0	0	0	0	22	16	4.77	83	350	4.67	1.48	1.3	2.72	670	18	1.71	10.5263
1691	0	0	70	0	#NULL!	80	140	90	0	0	0	0	0	19	18	8.9	80	313.6	3.65	1.11	0.91	2.3	570	21	1.84	11.413
1692	0	1	51	0	0	53	146	76	0	1	0	0	0	21	20	4.16	106	428.9	4.05	0.9	0.98	2.66	#NULL!	20	1.35	14.8148
1693	0	1	55	1	0	78	132	80	0	0	0	1	0	19	21	4	104	363.7	5.1	0.87	1.44	3.3	#NULL!	21	0.82	25.6098
1694	0	1	54	1	1	110	132	80	0	0	0	0	0	36	21	4.4	73	349.9	4.98	1.24	1.35	3.24	740	38	2	19
1695	0	1	62	0	0	65	132	90	0	1	0	0	0	16	19	7.54	112	360.3	4.02	1.34	0.82	2.75	#NULL!	32	2.27	14.0969
1696	0	0	48	0	0	81	130	90	1	0	0	0	0	17	11	5.95	91	316.5	4.42	4.42	0.73	2.91	2390	13	1.52	8.55263
1697	0	0	57	0	0	78	130	84	0	0	0	0	0	19	20	5.84	88	364.1	4.95	1.28	0.91	3.47	960	21	2.04	10.2941
1698	0	1	66	1	0	76	156	94	1	1	0	0	0	26	36	5.8	85	493.9	6.12	2.99	1.24	4.04	770	57	2.78	20.5036
1699	0	0	56	0	0	72	120	80	1	0	1	0	0	17	19	3.25	76	488.9	4.58	2.8	0.78	3.07	460	16	2.43	6.58436
1700	0	1	68	1	0	76	140	88	0	0	0	0	0	18	14	5.07	85	487.3	2.94	0.87	0.77	1.85	780	19	2.91	6.52921
1701	0	1	67	0	0	70	136	82	0	1	1	0	0	18	21	7.81	123	597.7	4.59	1.28	1.02	3.26	#NULL!	35	1.39	25.1799
1702	0	0	69	0	0	72	120	70	1	1	1	1	0	23	24	5.32	83	296.1	5.28	6.2	0.69	3.09	670	31	2.33	13.3047
1703	0	1	42	0	0	72	140	100	1	1	1	1	0	23	34	6.47	96	471.7	6.14	2.04	1.08	4.28	8630	32	2.12	15.0943
1704	0	0	72	0	0	80	134	70	0	1	0	0	0	15	8	5.09	70	432.5	5.23	1.84	0.98	3.68	290	27	2.41	11.2033
1705	0	0	55	0	0	99	120	80	1	0	0	0	0	25	23	3.82	80	350	4.12	2.1	1.16	2.56	570	23	2.7	8.51852
1706	0	0	63	0	0	72	116	71	0	0	0	0	1	23	12	4.36	82	231.9	3.26	0.72	1.49	1.65	630	20	1.17	17.094
1707	0	1	59	1	0	86	154	90	1	0	1	0	0	22	26	6.3	74	382.6	6.2	3.31	0.89	4.15	410	54	3.79	14.248
1708	0	1	50	1	0	112	136	86	0	0	0	0	0	23	26	7.77	116	472.9	4.54	1.91	0.91	2.98	#NULL!	29	2.37	12.2363
1709	0	1	74	0	0	80	140	80	0	1	0	0	0	27	18	4.07	75	210.3	4.4	0.63	1.35	2.71	430	14	1.03	13.5922
1710	0	0	71	0	0	78	120	70	0	1	0	0	0	24	24	3.65	80	340.1	3.4	1.52	0.84	2.2	570	32	2.46	13.0081
1711	0	0	47	0	0	59	100	60	0	0	0	0	0	15	8	3.37	72	267.9	5.84	0.56	1.62	3.79	340	12	1.27	9.44882
1712	0	0	64	0	0	76	147	81	0	0	1	0	0	14	8	4	86	256	4.54	0.96	1.37	2.78	830	16	1.64	9.7561
1713	0	1	65	1	0	77	129	83	0	1	1	0	0	26	23	6.14	117	481.7	3.53	1.38	0.91	2.29	#NULL!	28	2.07	13.5266
1714	0	1	63	1	1	90	130	80	0	0	0	0	0	16	8	5.33	90	428.2	5.02	1.38	0.85	3.56	1830	24	1.37	17.5182
1715	0	0	58	0	0	79	137	78	1	0	1	1	0	16	18	5.73	75	335.9	6.73	1.99	1.37	4.53	430	22	1.77	12.4294
1716	0	0	80	0	0	66	158	68	0	1	0	0	0	26	10	5.7	79	306	5.3	1.02	1.3	3.59	550	20	2.09	9.56938
1717	0	0	59	0	0	68	122	78	0	0	0	0	0	17	15	5.6	83	346.1	5.93	1.57	1.21	3.96	3800	9	2.85	3.15789
1718	0	1	73	1	0	62	139	71	0	1	0	0	0	22	16	4.38	110	472.8	4.9	1.24	1.22	3.22	#NULL!	25	2	12.5
1719	0	0	57	0	0	80	125	80	1	0	1	0	0	31	21	6.69	99	524.7	4.69	2.68	1.03	2.88	8160	41	2.31	17.7489
1720	0	0	53	0	0	68	134	86	0	0	0	0	0	37	37	3.74	56	297.3	5.26	0.7	1.63	3.17	170	20	2.09	9.56938
1721	0	1	58	0	0	80	120	70	0	0	0	0	0	24	16	3.56	102	461.3	5.72	1.68	1.21	3.74	3950	10	2.3	4.34783
1722	0	1	48	0	0	80	120	80	0	0	0	0	0	14	12	4.43	123	401.7	5.61	0.9	0.98	4	#NULL!	12	1.67	7.18563
1723	0	0	72	0	0	102	138	78	0	0	1	0	0	20	14	3.06	73	334	5.88	2.19	0.83	3.77	220	25	2.38	10.5042
1724	0	0	81	0	0	122	160	94	1	0	0	0	0	23	13	3.5	94	274.8	7.18	1.49	1.57	4.59	5460	14	1.01	13.8614
1725	0	1	69	1	0	76	144	78	0	0	0	1	0	18	27	6.58	126	366.1	4.99	1.18	0.86	3.44	#NULL!	33	1.59	20.7547
1726	0	1	67	0	0	80	150	90	0	1	0	1	0	23	18	4.64	86	459.8	3.27	0.92	1.26	1.68	830	50	1.55	32.2581
1727	0	0	75	0	0	76	174	87	0	1	0	0	0	18	10	7.14	108	446.2	5.38	1.92	1.4	3.39	#NULL!	18	1.68	10.7143
1728	0	0	56	0	0	76	172	98	0	1	0	0	0	14	15	7.46	69	487.4	5.56	0.5	1.45	3.47	382	22	1.43	15.3846
1729	0	1	61	1	0	76	144	90	0	0	0	0	0	21	16	4.76	102	295.3	5.5	0.67	1.35	3.44	4980	29	2.11	13.7441
1730	0	0	66	0	0	62	140	81	0	1	0	1	0	21	14	3.6	85	328	4.78	0.94	1.5	2.81	780	10	1.27	7.87402
1731	0	0	57	0	0	58	122	74	0	0	0	0	0	23	26	6.68	86	330	5.87	1.03	1.17	3.83	840	30	2.22	13.5135
1732	0	0	55	0	0	80	120	80	0	0	0	0	0	32	26	4.66	73	410.3	4.31	2.21	0.94	2.59	960	37	1.53	24.183
1733	0	0	54	0	0	62	120	80	0	0	0	0	0	20	12	6.65	89	323.5	3.42	0.93	1.02	2.1	1260	14	2.02	6.93069
1734	0	0	67	0	0	64	198	90	0	1	0	0	0	15	12	8.49	73	391.4	5.74	0.97	1.57	3.55	190	26	2.07	12.5604
1735	0	1	56	0	0	65	120	80	0	0	0	0	0	19	15	6.46	108	268.3	3.37	0.76	0.95	2.02	#NULL!	21	2.45	8.57143
1736	0	1	54	0	0	66	150	96	0	1	0	0	0	34	27	6.5	106	566.4	4.79	1.21	1.26	2.89	#NULL!	15	2.28	6.57895
1737	0	0	64	0	0	78	156	87	1	0	0	0	0	18	12	7.25	73	269.7	6.42	0.94	2.09	4.02	390	17	1.68	10.119
1738	0	1	40	1	0	82	138	84	0	0	0	0	0	20	18	3.37	91	342.2	5.2	0.92	1.39	3.12	2390	27	1.67	16.1677
1739	0	1	79	1	0	52	150	86	0	1	0	0	0	12	9	4.35	104	346.9	3.61	0.67	1.44	2.09	#NULL!	9	1.4	6.42857
1740	0	0	66	0	0	82	152	95	0	1	0	0	0	47	34	6.78	95	348.4	5.76	0.66	1.92	3.58	6670	31	1.55	20
1741	0	0	49	0	0	72	122	80	0	1	1	0	0	18	18	3.53	71	384.3	4.03	2.06	0.91	2.63	1430	26	1.7	15.2941
1742	0	0	84	0	0	98	170	100	1	1	1	0	0	17	10	4	102	342	8.11	2.03	1.09	5.92	870	16	1.24	12.9032
1743	0	0	61	0	0	74	148	70	0	1	1	0	0	17	16	3.39	74	396.4	5.14	1.57	1.27	3.26	410	29	1.97	14.7208
1744	0	1	42	0	0	72	126	70	0	0	0	0	0	18	17	5.87	98	485.4	4.82	1.18	1.1	3.35	#NULL!	44	2.77	15.8845
1745	0	0	56	0	0	68	126	80	0	0	1	0	0	25	29	5.78	74	535	5.06	2.05	1.2	3.39	420	30	2.77	10.8303
1746	0	1	64	1	0	90	150	90	0	1	0	0	0	16	21	5.36	102	451	4.36	1	1.29	2.7	2480	29	1.47	19.7279
1747	0	1	66	1	0	78	132	88	1	0	0	0	0	37	52	5.17	117	425.1	2.64	3.12	0.81	1.38	#NULL!	53	4.15	12.7711
1748	0	0	55	0	0	61	134	74	0	0	0	0	0	16	9	5.71	91	299.1	5.86	0.81	1.37	4.08	2420	13	2.01	6.46766
1749	0	1	71	1	0	83	123	83	1	0	0	0	0	17	13	6.82	102	307.8	6.62	1.03	1.05	4.92	#NULL!	27	2.11	12.7962
1750	0	0	67	0	0	67	146	80	0	1	1	0	0	14	7	11.35	147	578.5	5.65	0.92	1.28	3.97	#NULL!	14	2.38	5.88235
1751	0	0	62	0	0	78	148	80	1	1	1	0	0	29	40	4.81	80	360.5	5.32	2.85	1.23	3.38	3230	44	2.29	19.214
1752	0	0	57	0	0	76	137	80	1	0	0	0	0	21	16	5.86	76	173.9	6.74	1.15	1.54	4.66	460	27	1.43	18.8811
1753	0	1	63	0	0	72	120	80	0	1	0	0	0	19	21	5.24	105	634.4	4.97	1.18	0.99	3.48	#NULL!	31	1.44	21.5278
1754	0	0	72	0	0	68	140	86	1	1	1	0	0	23	23	5.57	79	455.6	5.98	2.38	1.24	3.99	550	57	1.58	36.0759
1755	0	1	49	1	0	78	110	78	1	0	0	0	0	19	20	6	100	333	6.2	2.73	0.87	4.28	6100	28	2.16	12.963
1756	0	0	56	0	0	94	140	100	0	0	0	0	0	18	21	5.34	76	194	5.49	1.7	1.06	3.79	470	21	2.59	8.10811
1757	0	1	62	1	0	68	133	86	0	0	0	0	0	20	21	6.32	103	330	3.86	1.19	0.82	2.66	1700	43	1.83	23.4973
1758	0	1	67	1	0	85	130	80	0	0	1	0	0	19	29	6.23	96	300	5.4	1.5	0.9	3.9	8660	61	1.19	51.2605
1759	0	1	76	0	0	100	110	70	0	1	0	0	0	21	15	6.15	120	365.9	5.84	0.93	1.68	3.65	#NULL!	21	2.47	8.50202
1760	0	0	51	0	0	92	193	115	1	1	1	0	0	18	29	4.05	75	286.1	4.87	1.48	0.87	3.49	440	25	1.41	17.7305
1761	0	0	63	0	0	86	159	90	1	1	0	0	0	15	15	6.13	82	339.1	5.96	1.98	1.04	4.16	630	30	2.01	14.9254
1762	0	1	55	1	0	68	140	69	1	1	0	0	0	24	17	7.72	110	502	5.12	3.79	0.88	3.37	#NULL!	24	2.19	10.9589
1763	0	1	44	1	0	85	124	85	0	0	0	0	0	16	14	6.88	104	430.8	5.46	1.4	0.88	3.94	#NULL!	27	4.59	5.88235
1764	0	0	53	0	0	58	130	80	1	1	0	0	0	28	50	366	88	366	4.78	2.76	0.86	3.37	960	63	2.37	26.5823
1765	0	0	56	0	0	74	153	93	1	1	0	0	0	16	14	4.61	77	439.6	5.48	2.12	1.28	3.44	490	37	2.45	15.102
1766	0	1	58	0	1	102	162	96	0	1	0	0	0	21	14	6.26	119	407.8	5.4	2.22	0.82	3.77	#NULL!	44	2.7	16.2963
1767	0	0	55	0	0	64	134	80	0	1	0	0	0	37	43	6.77	90	433.9	5.37	1.25	1.37	3.72	1840	53	2.17	24.424
1768	0	1	43	0	0	96	1331	86	0	0	0	0	0	14	17	6.03	87	419	5.31	0.74	1.1	3.71	910	22	2.31	9.52381
1769	0	0	59	0	0	82	140	76	1	1	1	0	0	16	21	8.34	77	207.6	3.44	3.77	0.65	2.4	490	14	1.16	12.069
1770	0	1	39	1	0	90	132	70	0	0	0	0	0	17	13	4.81	98	353.1	5.03	1.12	1.22	3.47	#NULL!	20	1.35	14.8148
1771	0	1	60	0	0	68	132	77	0	0	0	0	0	20	11	7.59	107	333.1	5.62	0.52	1.35	3.82	#NULL!	19	1.34	14.1791
1772	0	0	58	0	0	60	122	90	0	0	0	0	1	28	22	5.67	84	279.8	5.07	0.91	1.55	3.22	700	40	1.59	25.1572
1773	0	1	55	1	0	78	110	68	0	1	1	0	0	30	48	6.69	95	325.5	5.64	1.84	1.02	4.01	6680	39	2.49	15.6627
1774	0	1	54	1	1	72	104	74	0	0	0	0	0	24	30	4.95	117	503.8	3.98	1.95	0.94	2.68	#NULL!	25	1.55	16.129
1775	0	1	59	1	0	96	138	97	1	0	0	0	0	31	30	7	114	480.8	6.04	1.76	1.06	4.26	#NULL!	37	2.19	16.895
1776	0	1	71	0	0	60	100	70	1	0	0	0	0	24	13	8.08	107	414.3	6.2	0.78	1.22	4.37	#NULL!	18	1.22	14.7541
1777	0	0	56	0	0	78	115	87	0	0	0	0	0	23	20	5.99	74	360.3	4.92	0.78	1.29	3.13	420	13	1.78	7.30337
1778	0	0	66	0	0	108	183	113	0	1	1	0	0	24	33	4.31	81	372.6	5.18	1.89	0.98	3.53	600	26	1.49	17.4497
1779	0	0	64	0	0	90	168	96	0	1	1	0	0	13	17	6.6	80	208.4	5.1	1.8	1.02	3.29	220	13	2.83	4.59364
1780	0	1	51	0	0	53	130	64	0	0	0	0	0	16	11	4.59	119	289.5	5.41	0.81	1.12	3.59	#NULL!	16	1.97	8.12183
1781	0	1	53	1	0	77	130	73	0	0	1	0	0	15	14	7.17	105	327.4	4.2	1.25	1.08	2.7	#NULL!	16	2.44	6.55738
1782	0	1	60	1	0	77	132	79	0	1	0	0	0	19	19	5.18	91	420.5	3.64	1.05	0.9	2.49	2460	15	2.3	6.52174
1783	0	0	55	0	0	75	130	81	1	1	0	0	0	44	71	5.93	80	291.2	7.03	1.84	1.42	4.83	780	62	1.67	37.1257
1784	0	1	47	1	0	80	160	90	1	1	0	0	0	20	24	3.44	111	429.6	6.96	1.38	1.24	5.01	#NULL!	43	1.55	27.7419
1785	0	1	66	1	0	80	120	80	0	0	0	0	0	19	14	5.16	93	340.7	4.51	0.7	1.33	3.03	4490	17	1.37	12.4088
1786	0	0	61	0	0	99	170	92	1	1	0	0	0	15	14	4.7	89	410.5	5.97	3.03	1.12	4.07	1290	53	2.93	18.0887
1787	0	1	44	0	0	80	136	90	0	1	0	0	0	37	88	4.81	105	446	3.79	1.71	0.79	2.58	#NULL!	52	2.33	22.3176
1788	0	1	62	1	1	66	180	112	1	1	0	0	0	16	16	6.7	127	445.2	5.21	3.14	0.89	3.51	#NULL!	53	2.56	20.7031
1789	0	1	65	1	0	76	130	80	0	1	0	0	0	23	25	6.3	96	376.3	4.21	1.12	1.02	2.92	8700	26	0.84	30.9524
1790	0	1	41	1	0	82	130	90	1	1	0	0	0	21	38	4.08	101	499	6.41	2.05	0.99	4.7	2690	49	4.2	11.6667
1791	0	1	66	1	1	56	110	63	0	0	0	0	0	17	20	5.8	88	352.3	3.78	0.65	1.14	2.52	970	18	2.25	8
1792	0	0	51	0	0	77	137	87	0	1	0	0	0	15	12	6.86	80	401.5	5	0.89	1.16	3.44	1680	16	2.26	7.07965
1793	0	0	61	0	0	78	126	91	1	0	1	0	0	32	48	5.4	77	321.7	6.63	1.55	1.34	4.65	490	49	2.37	20.6751
1794	0	1	62	1	0	75	120	70	1	1	0	0	0	17	19	7.42	122	357.9	5.86	0.91	0.92	4.39	#NULL!	23	1.16	19.8276
1795	0	1	66	0	0	55	186	85	1	1	0	0	0	18	13	5.69	117	350	6.09	1.62	1.05	4.45	#NULL!	25	0.96	26.0417
1796	0	1	42	1	0	76	118	70	0	0	0	0	0	21	25	3.42	95	285.5	3.58	1.02	1	2.25	6730	44	1.94	22.6804
1797	0	0	70	0	0	70	138	80	0	1	1	0	0	25	25	5.46	107	440	5.05	1.63	1.51	3.19	#NULL!	32	2.2	14.5455
1798	0	0	51	0	0	56	125	78	1	1	1	0	0	41	50	8.74	73	418.8	6.34	6.2	0.85	4	390	43	2.74	15.6934
1799	0	0	79	0	0	80	140	80	0	1	0	0	0	31	47	4.19	79	423.3	4.27	1.72	1.04	2.92	550	24	3.63	6.61157
1800	0	1	45	0	0	72	128	85	0	0	0	1	0	23	26	5.54	88	285.4	5.34	0.91	1.06	3.71	970	26	1.15	22.6087
1801	0	0	69	0	0	84	150	90	1	1	0	0	0	17	14	7.86	89	426.4	7.02	0.97	1.94	4.43	1330	23	2.42	9.50413
1802	0	0	56	0	0	78	135	82	1	1	0	0	0	17	15	4.59	78	285.8	6.46	1.02	1.76	4.27	520	19	0.99	19.1919
1803	0	0	51	0	0	68	134	84	1	0	0	0	0	14	9	5.06	77	298.9	5.88	1.9	1.27	3.97	490	13	2.47	5.26316
1804	0	0	67	0	0	60	140	60	0	1	1	0	0	66	127	3.91	76	382.5	4.15	0.84	1.01	2.78	470	39	1.27	30.7087
1805	0	0	58	0	0	78	128	76	0	1	1	0	0	26	29	6.04	77	488.6	4.19	1.65	1.44	2.61	490	23	3.28	7.0122
1806	0	1	46	1	0	69	120	77	0	1	0	1	0	16	17	5.62	97	412.8	4.12	1.84	0.86	2.83	18850	21	1.63	12.8834
1807	0	1	65	0	0	88	110	65	0	0	0	0	0	24	16	6	129	316.2	5.16	1.18	1.12	3.59	#NULL!	67	1.74	38.5057
1808	0	0	63	0	0	94	150	100	1	1	1	0	0	13	14	7.69	96	475.9	6.08	2.2	1.09	4.28	8810	52	2.05	25.3659
1809	0	1	48	0	0	78	129	75	1	0	1	0	0	14	12	7.52	99	245.7	4.82	1.89	1.1	3.3	8180	25	2.85	8.77193
1810	0	0	69	0	0	80	120	80	1	0	0	0	0	25	18	7.11	77	269.2	6.61	1.01	2.02	4.21	490	20	1.79	11.1732
1811	0	1	66	1	0	72	138	82	0	1	0	0	0	19	16	10.05	96	384.5	4.86	1.44	1.04	3.41	8810	17	1.32	12.8788
1812	0	0	62	0	0	84	150	90	1	1	0	0	0	22	27	8.13	86	460.4	9.34	2.63	1.45	6.91	840	25	1.97	12.6904
1813	0	0	54	0	0	78	142	90	1	1	0	0	0	25	29	5.08	90	419.1	5.94	1.51	1.39	4.11	1900	15	1.93	7.77202
1814	0	1	68	0	0	80	162	83	1	1	0	0	0	26	47	5.73	112	479	7.45	0.87	1.25	5.38	#NULL!	25	2.18	11.4679
1815	0	0	70	0	0	65	136	80	1	1	0	0	0	25	20	8.95	92	446	6.54	1.26	1.28	4.63	2990	26	2.48	10.4839
1816	0	1	61	0	0	80	160	110	0	1	0	0	0	19	24	7	142	575.1	4.38	0.82	1.12	2.96	#NULL!	44	3.17	13.8801
1817	0	0	60	0	0	75	138	85	0	1	0	0	0	18	18	6.4	89	282.6	5.12	0.64	1.17	3.6	1340	15	2.31	6.49351
1818	0	1	51	1	0	64	134	98	1	0	0	0	0	22	34	4.3	126	331	6.41	1.81	1.44	4.32	#NULL!	64	1.95	32.8205
1819	0	1	75	0	0	66	166	72	0	1	0	0	0	14	7	7.18	117	447	4.93	1.07	1.53	3.3	#NULL!	15	0.91	16.4835
1820	0	0	70	0	0	76	131	62	1	1	0	0	0	11	13	7.44	89	468.9	6.94	2.91	1.2	4.96	1370	46	2.04	22.549
1821	0	0	61	0	0	113	156	98	0	1	1	0	0	17	25	5.04	75	517	3.82	1.64	0.87	2.64	440	15	1.23	12.1951
1822	0	1	65	1	0	60	130	80	0	0	1	0	0	18	19	8	106	340.8	4.46	1.37	0.99	3.2	#NULL!	43	1.37	31.3869
1823	0	1	52	1	1	80	120	80	1	0	0	0	0	33	42	4.39	109	537.8	5.3	1.95	0.98	3.9	#NULL!	41	2.35	17.4468
1824	0	0	51	0	0	86	115	76	1	0	0	0	0	15	10	5.01	79	410	6.35	1.06	1.3	4.41	550	12	1.77	6.77966
1825	0	1	50	1	1	74	105	56	1	0	1	0	0	22	25	4.8	86	369.9	6.17	2.51	1.28	4.23	840	44	1.63	26.9939
1826	0	0	76	0	0	74	142	78	0	1	1	0	0	15	17	4.38	88	337.4	3.98	1.25	0.88	2.67	970	16	1.75	9.14286
1827	0	1	76	0	0	57	158	99	0	1	0	0	0	22	21	6.09	98	522	2.87	0.78	1.16	1.59	#NULL!	21	1.42	14.7887
1828	0	1	74	0	0	70	138	79	1	1	0	0	0	28	34	4.4	124	387	4.22	2.48	0.98	2.85	#NULL!	57	2.05	27.8049
1829	0	0	49	0	0	87	141	86	1	1	0	0	0	18	19	6.93	73	440.7	5.64	2.87	1.24	3.51	390	29	2.64	10.9848
1830	0	1	52	1	0	76	116	77	0	0	0	0	0	17	25	5.18	109	311.6	4.05	0.61	1.3	2.4	#NULL!	20	2	10
1831	0	0	64	0	0	45	120	80	0	0	0	1	0	15	12	4.56	80	326.2	5.06	1.23	0.95	3.7	260	13	1.66	7.83133
1832	0	0	58	0	0	102	121	86	0	0	1	0	0	22	20	4.13	77	257.8	5.42	1.14	1.36	3.62	490	24	1.79	13.4078
1833	0	1	66	1	0	92	143	103	1	1	0	0	0	23	23	4.39	105	424	6.43	0.76	1.56	4.32	#NULL!	34	1.55	21.9355
1834	0	1	55	1	0	76	122	72	0	0	0	0	0	26	27	8.44	124	386.1	4.86	1.14	1.01	3.38	#NULL!	35	2.25	15.5556
1835	0	1	51	1	0	77	128	91	1	1	0	0	0	29	51	5.43	109	438.2	6.06	2.25	1.05	4.38	#NULL!	52	1.74	29.8851
1836	0	0	51	0	0	61	118	83	1	0	0	0	0	17	17	5.15	69	524.1	4.91	2.07	0.76	3.69	#NULL!	24	2.57	9.33852
1837	0	1	48	1	1	66	130	80	0	0	0	0	0	26	19	7.24	101	416.2	4.86	0.97	1.66	2.82	#NULL!	38	2.96	12.8378
1838	0	1	64	1	1	62	138	94	1	1	0	0	0	26	26	6.32	111	435.4	6.58	1.35	1.5	4.47	#NULL!	37	1.99	18.593
1839	0	1	63	0	0	72	129	75	0	1	1	0	0	24	22	4.5	90	352.7	2.74	0.92	0.98	1.68	1930	25	2.9	8.62069
1840	0	1	64	0	0	80	110	70	1	0	0	0	0	17	9	4.25	96	244.1	5.92	0.64	1.48	4.18	8850	14	1.75	8
1841	0	1	60	0	0	61	138	90	0	0	0	0	0	22	18	7.92	128	400.3	3.48	0.59	1.23	2.26	#NULL!	17	1.95	8.71795
1842	0	1	61	0	1	99	123	70	0	0	0	0	0	19	14	8.56	106	394	3.76	0.83	1.25	2.39	#NULL!	15	2.85	5.26316
1843	0	1	60	1	1	83	167	104	0	0	0	1	0	21	20	3.99	93	201.5	5.12	1.56	1.09	3.83	4520	25	1.94	12.8866
1844	0	0	70	0	0	88	156	79	0	1	1	1	0	17	12	5.64	83	345.9	4.31	1.29	0.98	3.05	#NULL!	19	2.78	6.83453
1845	0	1	40	0	0	76	129	76	0	0	0	0	0	21	20	6.06	108	464.9	3.69	1.42	1.01	2.49	#NULL!	14	1.43	9.79021
1846	0	1	77	1	0	83	154	78	0	1	0	0	0	23	22	3.72	96	334.5	4.18	1.06	1.28	2.63	8870	18	1.67	10.7784
1847	0	1	50	0	0	90	122	78	0	0	0	0	0	16	9	4	89	356.6	5.59	0.61	1.41	3.91	1370	16	1.76	9.09091
1848	0	0	64	0	0	62	120	60	0	1	0	0	0	19	17	6.68	106	322.2	4.97	0.91	1.13	3.49	#NULL!	10	1.25	8
1849	0	0	68	0	0	72	133	83	0	1	0	0	0	32	27	6.09	89	351.6	5.6	0.91	2.17	2.93	1510	27	2.48	10.8871
1850	0	1	64	1	1	70	164	90	1	1	0	0	0	19	19	6.8	120	424	6.65	1.14	1.94	4.36	#NULL!	22	2.21	9.95475
1851	0	0	53	0	0	72	162	82	1	0	0	0	0	17	15	3.32	77	350	7.19	2.26	1.57	5.17	490	17	1.75	9.71429
1852	0	0	58	0	0	86	130	86	1	0	0	1	0	23	18	6.94	70	309.5	4.49	0.57	1.45	3.02	290	18	1.72	10.4651
1853	0	1	58	1	1	78	150	85	0	0	0	0	0	13	12	4.14	90	388.4	3.53	0.85	1.45	2.02	1940	28	1.11	25.2252
1854	0	1	51	1	0	95	127	88	1	0	0	0	0	20	24	4.11	110	274.9	6.19	0.59	1.66	4.4	#NULL!	31	1.48	20.9459
1855	0	0	63	0	0	70	158	81	0	1	0	0	0	16	9	4.14	93	344.5	5.86	1.35	1.41	4.06	4600	11	2.46	4.47154
1856	0	0	56	0	0	70	142	86	0	1	0	0	0	15	12	5.12	74	308	2.38	1.05	1.03	1.24	420	19	1.77	10.7345
1857	0	1	76	0	0	60	195	77	0	1	1	0	0	18	14	4.5	101	433.1	3.19	1.18	0.79	2.21	#NULL!	20	1.88	10.6383
1858	0	1	62	1	1	81	130	81	0	0	0	0	0	21	19	3.74	83	334.6	4.88	0.95	1.33	3.47	450	12	2.87	4.18118
1859	0	0	47	0	0	72	113	73	0	0	1	0	0	17	12	5.89	69	221.1	5.39	1.41	1.26	3.79	#NULL!	20	2.54	7.87402
1860	0	1	56	1	0	70	163	102	0	1	1	1	0	17	21	6.92	101	406.6	4.1	0.8	1.12	2.9	#NULL!	31	1.5	20.6667
1861	0	0	62	0	0	70	120	70	1	0	0	0	0	14	14	6.76	80	308.3	5.1	5.22	0.96	3.27	640	14	1.65	8.48485
1862	0	1	49	0	0	85	138	98	0	1	0	0	0	33	33	4.9	116	426.1	3.85	1.67	1.03	2.61	#NULL!	44	1.51	29.1391
1863	0	0	56	0	0	60	134	83	0	1	0	0	0	34	40	4.39	68	399	4.49	2.05	0.84	2.89	230	49	1.72	28.4884
1864	0	0	66	0	0	78	194	112	0	1	0	0	0	23	24	4.6	90	441.8	4.73	1.59	1.22	2.8	1940	30	3.63	8.26446
1865	0	1	76	1	0	92	162	89	1	1	1	0	0	25	24	5.61	102	310.5	5.8	5.66	0.92	3.69	3410	35	2.16	16.2037
1866	0	0	69	0	0	78	156	93	0	1	0	0	0	18	21	5.11	73	260.8	5.1	1.67	1.25	3.41	390	17	1.95	8.71795
1867	0	0	53	0	0	63	137	66	0	1	0	0	0	21	16	275	91	275	5.09	0.95	1.5	3.35	2510	62	1.46	42.4658
1868	0	1	64	1	0	73	131	72	0	1	0	0	0	21	21	3.97	86	391.9	3.63	0.85	1.05	2.23	840	14	2.1	6.66667
1869	0	1	45	0	0	74	129	75	0	1	1	0	0	24	35	5.1	115	466.7	4.6	1.05	0.86	3.4	#NULL!	33	1.84	17.9348
1870	0	0	63	0	0	90	132	97	1	0	0	0	0	17	11	3.55	107	299.7	5.59	2.29	1.36	3.55	#NULL!	14	1.62	8.64198
1871	0	0	62	0	0	79	130	80	0	0	0	1	0	14	18	4.86	79	350	5.32	0.57	2.02	3.04	550	20	2.26	8.84956
1872	0	1	60	1	0	60	134	87	0	1	0	0	0	24	24	4.83	87	450.5	3.73	1.25	0.83	2.5	910	43	1.19	36.1345
1873	0	1	47	0	0	82	122	76	1	0	0	0	0	19	29	2.81	92	510	5.32	2.03	0.94	3.65	3020	21	1.75	12
1874	0	0	55	0	0	70	139	83	0	1	0	0	0	39	48	3.78	75	231.3	4.02	2.05	1.3	2.15	440	21	2.21	9.50226
1875	0	0	55	0	0	85	120	70	0	0	0	0	0	15	9	3.13	63	261	5.08	0.75	1.5	3.08	140	15	1.26	11.9048
1876	0	0	67	0	0	86	112	80	1	0	0	0	0	27	23	3.73	87	377.6	6.5	2.33	1.51	3.88	920	39	1.47	26.5306
1877	0	1	58	0	0	60	150	92	1	0	0	0	0	24	24	7.78	117	486.5	7.73	2.16	1.74	5.09	#NULL!	38	1.96	19.3878
1878	0	0	64	0	0	82	135	93	1	0	0	0	0	20	18	7.12	87	244.9	6.34	1.88	1.47	4.01	920	41	1.59	25.7862
1879	0	0	53	0	0	86	118	81	0	1	0	0	0	16	9	3.68	69	275.8	5.21	0.7	1.43	3.32	#NULL!	14	2.88	4.86111
1880	0	0	50	0	0	88	180	105	1	1	0	0	0	20	10	4.35	70	367	7.21	1.09	2.4	4.09	290	28	2.14	13.0841
1881	0	1	69	1	0	76	151	98	0	1	0	0	0	18	19	9.52	108	428.6	3.73	1.33	0.95	2.32	#NULL!	19	2.02	9.40594
1882	0	0	62	0	0	89	130	76	0	1	0	0	0	18	23	6.29	62	350.5	3.8	1.11	1.25	2.25	140	58	2.22	26.1261
1883	0	1	53	0	0	77	151	96	0	1	0	0	0	16	20	3.65	96	382.2	4.74	0.98	1.02	3.15	8880	31	2.26	13.7168
1884	0	1	67	0	0	84	130	89	1	0	0	0	0	21	20	4.46	113	481.1	6.16	1.78	1.3	4.04	#NULL!	51	2.18	23.3945
1885	0	1	50	1	0	80	122	71	0	0	0	0	0	17	15	4.19	83	267.9	5.17	0.57	1.45	3.547	1100	15	1.34	11.194
1886	0	1	65	0	1	80	148	88	0	1	1	0	0	20	18	6.7	92	462.3	4.86	1.62	1.37	3.18	3200	23	1.97	11.6751
1887	0	0	66	0	0	84	137	77	0	1	1	0	0	21	18	6.89	70	310.7	3.59	0.82	1.45	2.14	290	26	2.49	10.4418
1888	0	1	55	0	0	76	134	87	0	0	0	0	0	27	35	5.9	95	500.6	3.42	0.98	0.87	2.35	7070	31	1.88	16.4894
1889	0	0	72	0	0	80	190	100	0	1	0	0	1	17	10	4.25	83	433.7	5.93	0.86	2.34	3.23	2280	17	1.1	15.4545
1890	0	1	47	1	0	74	130	68	1	0	1	0	0	26	29	5.96	86	425.3	4.97	2.55	0.96	3.21	840	41	2.4	17.0833
1891	0	1	64	0	0	70	120	70	1	1	1	1	0	25	14	5.55	97	434	3.87	4.72	0.95	2.17	19100	53	2.2	24.0909
1892	0	1	73	1	0	74	130	68	0	1	0	0	0	20	16	4.06	83	165.8	5.3	0.49	2.19	2.9	670	17	1.61	10.559
1893	0	1	46	0	0	86	114	72	0	0	0	0	0	15	17	4.8	88	377.9	4.88	0.83	1.19	3.07	970	18	2.58	6.97674
1894	0	0	52	0	0	105	179	108	0	1	0	0	0	35	37	4.16	82	355.7	6.01	1.52	1.5	3.73	630	67	3.01	22.2591
1895	0	1	49	0	0	72	122	68	0	1	0	0	0	14	14	4.01	66	323.7	4.13	1.52	0.79	2.8	190	19	1.83	10.3825
1896	0	0	55	0	0	110	180	102	1	1	0	0	0	19	15	4.41	78	354	5.96	4.39	1.04	3.74	530	41	2.04	20.098
1897	0	1	68	1	0	63	118	73	0	0	0	1	0	17	15	8	101	344.9	5.33	0.53	2.16	3.1	1790	19	1.08	17.5926
1898	0	1	41	1	0	85	150	90	1	1	0	0	0	12	13	5.26	95	348.5	4.8	1.67	0.93	3.27	7070	22	1.51	14.5695
1899	0	1	49	0	0	105	130	90	0	1	1	0	0	52	44	10.48	207	620.7	2.34	0.88	1.12	1.1	#NULL!	50	1.03	48.5437
1900	0	0	67	0	0	71	147	97	1	1	1	0	0	23	18	5	79	374.8	6.93	1.12	2.32	4.03	550	25	3.58	6.98324
1901	0	0	61	1	0	72	136	76	0	0	0	0	0	28	23	4.82	77	388.2	4.56	0.93	1.37	2.76	500	46	3.03	15.1815
1902	0	1	69	1	0	75	103	62	0	0	0	0	0	34	44	5.6	76	284.8	3.86	0.48	1.8	2	470	18	0.67	26.8657
1903	0	1	61	1	0	74	121	64	1	1	0	0	0	19	17	6.92	95	365.6	4.59	0.96	1.06	2.98	7160	29	1.12	25.8929
1904	0	0	62	0	0	78	134	80	0	0	0	0	0	23	9	4.58	84	452.6	3.82	0.94	1.04	2.37	710	24	2.29	10.4803
1905	0	1	40	0	0	68	130	85	0	0	0	0	0	20	20	4.98	88	432.9	3.72	1.42	0.96	2.32	970	34	2.9	11.7241
1906	0	1	64	0	0	78	116	76	0	0	0	0	0	15	13	5.45	101	463	4.64	1.05	1.13	2.85	2620	19	1.51	12.5828
1907	0	1	64	1	0	80	142	96	0	1	0	0	0	14	12	6.56	97	365.6	5.78	1.45	1.27	3.73	#NULL!	13	2.34	5.55556
1908	0	0	72	0	0	92	166	70	0	1	1	0	0	17	18	4.66	73	438.5	4.7	0.9	1.4	2.57	400	30	2.07	14.4928
1909	0	1	53	0	1	90	140	90	0	1	0	0	0	28	28	4.35	100	373.5	3.85	0.52	1.23	2.38	#NULL!	13	1.82	7.14286
1910	0	1	71	1	0	63	139	76	0	0	0	0	0	18	19	2.73	87	358.2	3.92	0.86	1.47	2.17	920	40	2.37	16.8776
1911	0	0	68	0	0	74	125	76	0	0	1	0	0	19	28	4.91	85	327	5.58	1.28	1.24	3.6	780	31	1.98	15.6566
1912	0	0	63	0	#NULL!	72	120	63	0	0	0	0	0	39	34	4.92	76	555.1	4.09	1.97	0.91	2.6	470	41	3.05	13.4426
1913	0	0	65	0	0	70	174	91	0	1	0	0	0	22	19	5.13	73	270.1	4.93	1.3	1.13	3.33	400	12	1.17	10.2564
1914	0	0	59	0	0	106	199	105	0	1	0	0	0	24	29	4.18	75	247	5.03	1.19	1.64	3.23	440	23	1.53	15.0327
1915	0	1	58	1	0	96	183	100	0	1	1	0	0	12	13	5.9	127	306.3	4.28	1.99	0.75	2.88	#NULL!	36	1.53	23.5294
1916	0	0	71	0	0	89	145	80	0	1	0	0	0	18	16	5.33	73	414.4	4.23	1.04	1.22	2.56	400	21	2.73	7.69231
1917	0	0	53	0	0	75	112	75	0	0	0	0	0	17	12	5.42	75	306	4.68	1.12	1.62	2.75	440	17	1.63	10.4294
1918	0	0	65	0	0	87	154	81	0	1	0	0	0	18	14	13.18	145	415.1	5.56	1.69	1.82	3.29	#NULL!	23	3.05	7.54098
1919	0	1	46	1	1	82	136	74	1	0	1	0	0	19	35	3.83	98	330	3.4	1.8	0.89	2.15	#NULL!	50	1.69	29.5858
1920	0	0	61	0	0	110	168	104	1	1	1	0	0	17	17	4.31	86	584.1	5.56	5.95	1.03	3.41	850	43	1.9	22.6316
1921	0	0	61	0	0	89	146	102	0	0	0	0	0	19	24	4.16	60	293.3	5.77	0.74	1.59	3.74	320	27	1.36	19.8529
1922	0	1	51	0	1	98	128	86	0	0	1	0	0	33	26	4.64	82	405	5.68	1.6	1.23	3.73	630	38	2.23	17.0404
1923	0	0	75	0	0	80	120	80	0	1	1	0	0	18	19	7.18	85	437.5	3.98	0.61	1.3	2.42	790	23	1.19	19.3277
1924	0	0	78	0	0	75	138	83	0	1	1	0	0	20	21	5.56	92	519.9	5.09	1.92	0.88	3.64	3200	24	2.05	11.7073
1925	0	0	77	0	0	81	132	74	0	1	0	0	0	18	11	2.31	77	289.1	3.01	1.29	1.12	1.62	500	34	1.35	25.1852
1926	0	1	72	0	0	85	128	94	0	1	0	0	0	16	15	5.9	118	411.6	5.37	1.08	1.06	3.75	#NULL!	15	1.9	7.89474
1927	0	0	69	0	0	66	138	81	0	0	0	0	0	15	7	5.01	80	362.9	3.74	1.66	0.86	2.28	590	11	1.54	7.14286
1928	0	0	70	0	0	58	130	76	1	1	0	0	0	28	32	6.93	67	339.2	6.19	1.26	1.24	4.2	#NULL!	71	3.53	20.1133
1929	0	0	47	0	0	71	108	74	0	0	0	0	0	17	5	7.99	68	339.4	5.34	1.02	1.08	3.72	230	18	2.17	8.29493
1930	0	1	49	1	0	80	150	80	0	1	0	0	0	14	14	8.35	107	446.2	5.02	1.27	0.89	3.59	#NULL!	21	2.15	9.76744
1931	0	0	49	0	0	72	130	84	0	0	0	0	0	16	12	3.78	70	198.6	4.59	0.92	0.96	3.2	290	16	1.82	8.79121
1932	0	0	49	0	0	62	169	98	0	1	0	0	0	19	18	5.67	82	411.1	3.45	1.28	1.03	2.01	630	22	1.57	14.0127
1933	0	1	61	1	0	94	115	83	0	0	1	0	0	24	27	6.4	118	301.4	5.69	0.82	1.29	3.86	#NULL!	25	1.54	16.2338
1934	0	1	56	0	0	93	123	83	1	0	0	0	0	28	17	3.84	94	471.6	6.86	1.92	1.11	4.74	5470	16	1.78	8.98876
1935	0	1	54	1	0	95	139	99	0	0	0	0	0	15	12	4.1	97	219.1	5.27	0.9	1.04	3.7	#NULL!	15	1.98	7.57576
1936	0	0	57	0	0	81	147	98	1	1	1	0	0	16	24	4.9	107	275.9	7.11	1.15	1.18	5.02	#NULL!	20	1.74	11.4943
1937	0	0	56	0	0	80	100	72	1	0	0	0	0	20	21	3.87	65	317.3	4.73	1.26	1.27	2.91	170	22	3.35	6.56716
1938	0	0	56	0	0	81	149	98	0	0	0	0	0	22	20	5.2	93	272.7	6.12	1.51	1.51	4.01	4650	22	1.13	19.469
1939	0	0	56	0	0	74	149	100	0	1	0	0	0	14	10	5.38	71	243.7	5.9	1.33	1.21	4.05	#NULL!	12	1.63	7.36196
1940	0	1	81	1	0	100	144	68	0	0	0	0	0	35	25	5.99	102	355.9	3.4	0.86	1.09	2.03	3420	46	1.22	37.7049
1941	0	0	60	0	0	83	142	85	0	0	1	0	0	12	12	6.79	83	309.6	4.28	1.11	1.17	2.68	670	11	2.09	5.26316
1942	0	0	54	0	0	80	132	94	0	0	0	0	0	20	15	5.69	81	274.4	5.55	0.53	1.3	3.67	600	20	1.75	11.4286
1943	0	1	46	1	0	70	135	65	0	1	0	0	1	15	21	5.21	93	474.3	3.6	1.65	0.79	2.38	4870	22	3.92	5.61224
1944	0	1	61	0	0	64	134	85	0	1	0	0	0	16	14	6.7	116	413.1	5.91	1	1.61	3.71	#NULL!	23	2.01	11.4428
1945	0	0	52	0	0	86	117	82	0	0	0	0	0	23	23	6.29	95	481.1	4.78	0.72	1.4	3.08	7250	20	2.95	6.77966
1946	0	1	50	0	0	80	120	80	1	0	0	0	0	28	27	5.56	103	448.36	6.29	1.57	1.1	4.38	10000	43	2.15	20
1947	0	0	68	0	0	80	119	67	1	0	0	0	0	21	14	4.93	74	260.6	6.45	1.78	1.34	4.41	420	29	1.99	14.5729
1948	0	0	64	0	0	77	157	74	0	1	1	0	0	20	28	5.78	62	258.6	4.2	1.54	1.54	2.36	140	37	1.63	22.6994
1949	0	0	53	0	0	63	179	102	1	1	0	0	0	30	38	7.54	72	333.4	6.27	2	1.54	3.93	340	17	2.36	7.20339
1950	0	0	62	0	0	80	160	90	0	1	0	0	0	30	25	4.51	77	315.4	4.9	1.3	1.37	3.08	500	15	0.99	15.1515
1951	0	1	41	1	0	71	144	79	0	1	0	0	0	19	31	4.92	89	325	5.64	1.24	0.95	3.85	1560	28	2.19	12.7854
1952	0	1	57	1	0	51	133	83	0	1	0	0	0	20	18	5.22	93	360.1	5.43	0.83	1.48	3.53	4900	29	2.1	13.8095
1953	0	0	64	0	0	71	132	76	0	1	0	0	0	26	37	6.15	72	213	5.46	1.25	1.38	3.54	340	27	2.25	12
1954	0	0	62	0	0	60	159	96	1	0	0	0	0	13	12	7.54	78	355	7.27	2.31	1.44	4.67	530	23	3.6	6.38889
1955	0	1	56	0	0	89	117	79	0	1	0	0	0	24	20	7.12	124	389.2	4.38	0.81	1.34	2.68	#NULL!	25	1.85	13.5135
1956	0	1	61	0	0	72	140	80	0	1	1	0	0	19	22	6.01	109	464.4	3.82	0.68	1.18	2.33	#NULL!	36	1.85	19.4595
1957	0	0	50	0	0	73	136	72	0	0	0	0	0	19	22	6.01	109	464.4	3.83	0.68	1.18	2.33	#NULL!	36	1.85	19.4595
1958	0	1	49	0	0	100	161	105	1	1	0	0	0	13	13	5.15	96	378.1	6.33	1.74	1.14	4.35	8900	27	1.7	15.8824
1959	0	0	62	0	0	74	153	90	0	0	1	0	0	21	20	6.29	62	361.7	4.83	2	1.23	3.01	140	32	2.24	14.2857
1960	0	1	59	0	0	74	126	76	0	0	0	1	0	27	30	6.19	96	382.4	4.19	0.74	1.5	2.44	8940	21	1.91	10.9948
1961	0	1	72	0	0	78	130	80	0	0	0	0	0	20	21	4.31	84	388.2	4.05	0.65	1.43	2.39	710	27	0.99	27.2727
1962	0	1	65	1	1	75	161	63	0	0	0	0	0	23	15	3.4	115	329.3	4.17	1.18	1.51	2.36	#NULL!	19	1.23	15.4472
1963	0	1	51	0	0	98	140	75	0	0	0	0	0	23	21	5.62	110	460.9	4.35	1.13	0.87	2.91	#NULL!	22	2.57	8.56031
1964	0	1	45	1	0	90	134	93	1	0	1	0	0	26	26	4.65	110	372.3	5.57	2.88	0.91	3.69	#NULL!	37	2.31	16.0173
1965	0	1	57	1	1	98	123	68	1	0	0	0	0	15	29	4.63	80	376.9	5.78	1.81	0.97	3.86	590	48	1.86	25.8065
1966	0	1	63	1	0	58	150	83	0	1	0	1	0	17	11	6.86	128	489.6	4.78	1.19	0.84	3.37	#NULL!	16	3.1	5.16129
1967	0	0	66	1	0	70	128	77	1	1	0	0	0	28	32	5.44	90	505.7	6.2	2.39	1.06	4.16	1970	31	1.17	26.4957
1968	0	0	44	0	0	80	125	71	1	0	0	0	0	16	9	4.4	75	343.6	7.02	0.65	1.47	4.83	440	23	1.69	13.6095
1969	0	1	68	1	0	80	130	80	0	1	1	0	0	20	35	8.44	101	461.5	2.43	0.76	0.76	1.51	#NULL!	35	2.3	15.2174
1970	0	1	49	0	0	88	134	102	0	0	0	0	0	26	27	5.74	131	694	5.7	1.58	0.99	3.94	#NULL!	39	1.76	22.1591
1971	0	1	69	1	0	74	113	73	0	1	0	0	0	20	19	4.44	2	577.1	5.56	1.28	1.15	3.59	100	36	1.69	21.3018
1972	0	0	58	0	0	78	141	81	0	0	0	0	0	18	22	4.95	87	312.6	5.73	0.85	1.73	3.56	930	21	1.25	16.8
1973	0	1	59	0	0	64	148	87	0	0	0	0	0	14	10	4.54	81	673.3	3.65	1.04	1.1	2.27	600	20	2.04	9.80392
1974	0	0	61	0	0	62	128	74	0	1	0	0	0	17	15	5.43	81	342.3	4.64	1.37	1.23	3.08	610	15	2.81	5.33808
1975	0	0	62	0	0	67	133	77	0	0	0	0	0	16	19	6.27	74	316.5	4.05	1.62	0.93	2.71	420	25	1.87	13.369
1976	0	1	67	0	0	80	153	102	0	1	0	0	0	33	12	5.06	77	314.2	3.74	0.91	1.16	2.27	500	10	1.54	6.49351
1977	0	1	61	1	0	61	150	80	1	1	0	0	0	20	17	4.83	106	294.1	6.09	1.59	1.28	3.95	#NULL!	24	2.28	10.5263
1978	0	1	46	0	0	72	128	88	1	0	0	0	0	27	39	5.71	96	467.5	5.93	3.04	1.1	4.01	9030	23	2.85	8.07018
1979	0	1	66	0	0	62	122	77	0	0	0	0	0	22	27	6.48	100	322.7	3.9	1.2	1.34	2.24	3620	23	2.01	11.4428
1980	0	1	60	1	1	58	110	70	0	1	0	0	0	19	6	5.67	103	443	4.19	2.22	0.92	2.05	#NULL!	41	2.64	15.5303
1981	0	0	50	0	0	74	130	80	0	1	0	0	0	15	15	5.26	65	367.1	5.52	1.34	1.25	3.62	170	33	2.14	15.4206
1982	0	1	51	1	1	80	108	80	0	0	1	0	0	15	12	5.3	101	347.4	6.02	0.86	1.45	4.02	#NULL!	34	2.78	12.2302
1983	0	1	66	1	0	64	132	78	0	1	0	0	0	21	17	5	94	388.8	2.72	1.06	0.72	1.72	5600	24	2.05	11.7073
1984	0	0	42	0	0	73	141	87	0	1	1	1	0	24	57	6.67	72	350	4.26	2.19	0.96	2.84	340	36	1.51	23.8411
1985	0	0	56	0	0	57	140	85	0	1	0	0	0	14	11	5.3	72	346.4	4.75	1.29	1.14	3.14	350	24	2	12
1986	0	1	66	0	0	73	140	92	0	1	0	0	1	23	36	4.25	92	335.1	2.71	1.04	1.13	1.43	3240	39	1.18	33.0508
1987	0	0	75	0	0	57	140	85	1	0	0	0	0	22	14	4.32	62	283.4	6.01	1.22	1.9	3.76	140	26	2.32	11.2069
1988	0	1	57	1	0	87	128	90	1	1	1	0	0	50	81	6.35	97	450.4	4.49	4.79	0.96	2.73	170	70	1.98	35.3535
1989	0	1	53	0	1	71	129	73	0	0	0	0	0	12	26	5.02	95	425.7	3.63	0.9	0.97	2.45	7270	51	2.02	25.2475
1990	0	1	61	1	0	70	126	83	0	1	0	0	0	26	30	5.18	91	443.8	5.75	1.41	1.24	3.88	2560	29	1.4	20.7143
1991	0	0	38	0	0	78	137	93	0	0	0	0	0	18	19	4.82	68	386.3	4.42	0.75	1.37	2.74	230	21	1.87	11.2299
1992	0	1	46	1	0	95	123	87	1	0	0	0	0	23	30	5.11	80	485	4.89	2.77	0.75	3.4	590	35	1.74	20.1149
1993	0	0	82	0	0	88	183	85	1	0	0	0	0	18	10	6.46	88	352.9	6.03	2.03	1.33	4.08	980	16	1.89	8.46561
1994	0	1	70	1	0	62	127	85	1	1	0	0	0	17	15	6.4	112	486.2	4.09	3.3	0.74	2.59	#NULL!	24	1.92	12.5
1995	0	1	52	0	0	74	120	80	1	0	0	0	0	19	17	6.06	90	416.7	6.38	1	1.97	3.84	1970	20	2.52	7.93651
1996	0	0	67	0	0	88	163	93	0	1	0	0	0	60	71	5.51	101	394.6	4.1	0.72	1.65	2.32	2530	39	2.38	16.3866
1997	0	1	47	0	0	62	141	81	0	0	0	0	0	22	23	5.8	65	340	5.05	0.82	1.41	1.33	170	22	1.28	17.1875
1998	0	1	61	1	0	80	136	80	1	1	0	0	0	16	19	5.2	98	522	5.47	3.06	0.81	3.83	175	33	2.49	13.253
1999	0	0	76	0	0	78	196	111	1	1	1	0	0	18	19	5.47	70	402.5	5.51	8.15	0.8	3.08	290	31	2.27	13.6564
[truncated: 385 more rows]

## Sheet: Sheet1
						Male
						0
						0
						0
						0
						0
						0
						0
						0
						0
						0
						0
						0
						0
						0
						0
						0
						0
						0
						0
						0
						0
						0
						0
						0
						0
						0
						0
						0
						0
						0
						0
						0
						0
						0
						0
						0
						0
						0
						0
						0
						0
						0
						0
						0
						0
						0
						0
						0
						0
						0
						0
						0
						0
						0
						0
						0
						0
						0
						0
						0
						0
						0
						0
						0
						0
						0
						0
						0
						0
						0
						0
						0
						0
						0
						0
						0
						0
						0
						0
						0
						0
						0
						0
						0
						0
						0
						0
						0
						0
						0
						0
						0
						0
						0
						0
						0
						0
						0
						0
						0
						0
						0
						0
						0
						0
						0
						0
						0
						0
						0
						0
						0
						0
						0
						0
						0
						0
						0
						0
						0
						0
						0
						0
						0
						0
						0
						0
						0
						0
						0
						0
						0
						0
						0
						0
						0
						0
						0
						0
						0
						0
						0
						0
						0
						0
						0
						0
						0
						0
						0
						0
						0
						0
						0
						0
						0
						0
						0
						0
						0
						0
						0
						0
						0
						0
						0
						0
						0
						0
						0
						0
						0
						0
						0
						0
						0
						0
						0
						0
						0
						0
						0
						0
						0
						0
						0
						0
						0
						0
						0
						0
						0
						0
						0
						0
						0
						0
						0
						0
						0
						0
						0
						0
						0
						0
						0
						0
						0
						0
						0
						0
						0
						0
						0
						0
						0
						0
						0
						0
						0
						0
						0
						0
						0
						0
						0
						0
						0
						0
						0
						0
						0
						0
						0
						0
						0
						0
						0
						0
						0
						0
						0
						0
						0
						0
						0
						0
						0
						0
						0
						0
						0
						0
						0
						0
						0
						0
						0
						0
						0
						0
						0
						0
						0
						0
						0
						0
						0
						0
						0
						0
						0
						0
						0
						0
						0
						0
						0
						0
						0
						0
						0
						0
						0
						0
						0
						0
						0
						0
						0
						0
						0
						0
						0
						0
						0
						0
						0
						0
						0
						0
						0
						0
						0
						0
						0
						0
						0
						0
						0
						0
						0
						0
						0
						0
						0
						0
						0
						0
						0
						0
						0
						0
						0
						0
						0
						0
						0
						0
						0
						0
						0
						0
						0
						0
						0
						0
						0
						0
						0
						0
						0
						0
						0
						0
						0
						0
						0
						0
						0
						0
						0
						0
						0
						0
						0
						0
						0
						0
						0
						0
						0
						0
						0
						0
						0
						0
						0
						0
						0
						0
						0
						0
						0
						0
						0
						0
						0
						0
						0
						0
						0
						0
						0
						0
						0
						0
						0
						0
						0
						0
						0
						0
						0
						0
						0
						0
						0
						0
						0
						0
						0
						0
						0
						0
						0
						0
						0
						0
						0
						0
						0
						0
						0
						0
						0
						0
						0
						0
						0
						0
						0
						0
						0
						0
						0
						0
						0
						0
						0
						0
						0
						0
						0
						0
						0
						0
						0
						0
						0
						0
						0
						0
						0
						0
						0
						0
						0
						0
						0
						0
						0
						0
						0
						0
						0
						0
						0
						0
						0
						0
						0
						0
						0
						0
						0
						0
						0
						0
						0
						0
						0
						0
						0
						0
						0
						0
						0
						0
						0
						0
						0
						0
						0
						0
						0
						0
						0
						0
						0
						0
						0
						0
						0
						0
						0
						0
						0
						0
						0
						0
						0
						0
						0
						0
						0
						0
						0
						0
						0
						0
						0
						0
						0
						0
						0
						0
						0
						0
						0
						0
						0
						0
						0
						0
						0
						0
						0
						0
						0
						0
						0
						0
						0
						0
						0
						0
						0
						0
						0
						0
						0
						0
						0
						0
						0
						0
						0
						0
						0
						0
						0
						0
						0
						0
						0
						0
						0
						0
						0
						0
						0
						0
						0
						0
						0
						0
						0
						0
						0
						0
						0
						0
						0
						0
						0
						0
						0
						0
						0
						0
						0
						0
						0
						0
						0
						0
						0
						0
						0
						0
						0
						0
						0
						0
						0
						0
						0
						0
						0
						0
						0
						0
						0
						0
						0
						0
						0
						0
						0
						0
						0
						0
						0
						0
						0
						0
						0
						0
						0
						0
						0
						0
						0
						0
						0
						0
						0
						0
						0
						0
						0
						0
						0
						0
						0
						0
						0
						0
						0
						0
						0
						0
						0
						0
						0
						0
						0
						0
						0
						0
						0
						0
						0
						0
						0
						0
						0
						0
						0
						0
						0
						0
						0
						0
						0
						0
						0
						0
						0
						0
						0
						0
						0
						0
						0
						0
						0
						0
						0
						0
						0
						0
						0
						0
						0
						0
						0
						0
						0
						0
						0
						0
						0
						0
						0
						0
						0
						0
						0
						0
						0
						0
						0
						0
						0
						0
						0
						0
						0
						0
						0
						0
						0
						0
						0
						0
						0
						0
						0
						0
						0
						0
						0
						0
						0
						0
						0
						0
						0
						0
						0
						0
						0
						0
						0
						0
						0
						0
						0
						0
						0
						0
						0
						0
						0
						0
						0
						0
						0
						0
						0
						0
						0
						0
						0
						0
						0
						0
						0
						0
						0
						0
						0
						0
						0
						0
						0
						0
						0
						0
						0
						0
						0
						0
						0
						0
						0
						0
						0
						0
						0
						0
						0
						0
						0
						0
						0
						0
						0
						0
						0
						0
						0
						0
						0
						0
						0
						0
						0
						0
						0
						0
						0
						0
						0
						0
						0
						0
						0
						0
						0
						0
						0
						0
						0
						0
						0
						0
						0
						0
						0
						0
						0
						0
						0
						0
						0
						0
						0
